# Supplementary material for: SiGra: single-cell spatial elucidation through an image-augmented graph transformer
Source: Nat Commun. 2023 Sep 12;14:5618. doi: 10.1038/s41467-023-41437-w (PMC10497630; doi:10.1038/s41467-023-41437-w)
Supplement: Supplementary file 7 — Supplementary Data 3 [file 41467_2023_41437_MOESM7_ESM.xlsx]

## Sheet: selected_specificity
Based on enhanced data
	t_stat_WM	t_stat_Layer1	t_stat_Layer2	t_stat_Layer3	t_stat_Layer4	t_stat_Layer5	t_stat_Layer6	p_value_WM	p_value_Layer1	p_value_Layer2	p_value_Layer3	p_value_Layer4	p_value_Layer5	p_value_Layer6	fdr_WM	fdr_Layer1	fdr_Layer2	fdr_Layer3	fdr_Layer4	fdr_Layer5	fdr_Layer6
HPCAL1	-2.51542	0.763349	10.8097	3.06805	-2.74035	-3.34261	-1.00697	0.0140137	0.447636	5.48414e-17	0.00299204	0.00765748	0.00129394	0.317168	0.0313582	0.697288	4.53319e-13	0.144633	0.134213	0.0597527	0.824522
KRT17	1.81645	-2.61693	-2.25006	-3.50273	-2.28623	1.24325	9.28206	0.0732694	0.0107142	0.0273608	0.000777703	0.0250486	0.217626	4.12457e-14	0.126058	0.076414	0.192726	0.0751871	0.231766	0.644809	3.40937e-10
TRABD2A	-2.75595	-1.5825	-1.974	-2.08908	1.06554	13.0973	-0.750503	0.00733176	0.11772	0.0520429	0.0400736	0.29003	4.08518e-21	0.455287	0.0180477	0.342029	0.271497	0.348539	0.619424	6.75362e-17	0.89049
LAMP5	-3.67658	1.35334	7.26753	2.67446	-0.58177	-2.01532	-2.46168	0.000440003	0.179988	2.83917e-10	0.00917291	0.562456	0.0474344	0.0161134	0.00154048	0.431039	2.13351e-07	0.216329	0.806926	0.395094	0.341875
AQP4	3.92414	5.80902	-0.502858	-2.22844	-2.71328	-1.93252	-0.533702	0.000190404	1.40808e-07	0.616529	0.0288305	0.00824989	0.0570491	0.595117	0.000731355	9.27427e-06	0.83675	0.315643	0.139734	0.419358	0.936463
FREM3	-2.55474	-0.429435	4.04819	6.16154	-0.796887	-1.81048	-2.84216	0.012639	0.668831	0.000123836	3.24615e-08	0.428017	0.074204	0.0057609	0.0287045	0.844077	0.00503011	0.000134163	0.724331	0.459803	0.219445
RELN	-2.11068	10.8966	3.50078	-0.501608	-1.6403	-1.75934	-2.55483	0.0381096	3.78088e-17	0.000782606	0.617404	0.105107	0.0825741	0.0126388	0.073225	3.28976e-14	0.0193311	0.871567	0.419513	0.475725	0.31373
Based on raw data
gene	t_stat_WM	t_stat_Layer1	t_stat_Layer2	t_stat_Layer3	t_stat_Layer4	t_stat_Layer5	t_stat_Layer6	p_value_WM	p_value_Layer1	p_value_Layer2	p_value_Layer3	p_value_Layer4	p_value_Layer5	p_value_Layer6	fdr_WM	fdr_Layer1	fdr_Layer2	fdr_Layer3	fdr_Layer4	fdr_Layer5	fdr_Layer6
HPCAL1	-0.532141	2.40507	7.49345	2.68331	-4.08152	-4.75055	-0.845881	0.596168	0.0185812	9.7286e-11	0.00892519	0.000108697	9.26722e-06	0.400249	0.697017	0.100933	1.88601e-07	0.176535	0.0121366	0.00183138	0.788552
KRT17	3.77214	-2.45325	-3.68048	-4.1326	-1.74824	0.818821	8.16312	0.000316906	0.0164279	0.000430584	9.06873e-05	0.0844234	0.415425	5.04535e-12	0.00130256	0.0931927	0.0127356	0.020951	0.350876	0.806301	1.25186e-08
TRABD2A	-2.64674	-1.02426	-2.48565	-1.32784	1.63692	8.19814	-0.909223	0.00986021	0.308932	0.0151073	0.188166	0.105744	4.32822e-12	0.36608	0.0269607	0.56836	0.127566	0.611993	0.38886	2.29799e-08	0.772644
LAMP5	-3.9959	2.93231	6.74033	2.92679	0.253117	-3.21369	-3.37659	0.000146967	0.0044337	2.6033e-09	0.00450401	0.800855	0.00191741	0.00115463	0.000658745	0.0369574	2.90672e-06	0.141392	0.921668	0.0605624	0.0584673
AQP4	4.65665	7.40065	-1.009	-2.35501	-3.69627	-2.26538	-0.115626	1.32605e-05	1.46747e-10	0.316145	0.0210791	0.000408512	0.0263109	0.908251	7.58891e-05	3.41355e-08	0.643185	0.253657	0.0250618	0.261141	0.97962
FREM3	-5.13202	1.19008	3.63718	5.3691	0.203548	-1.47719	-2.8152	2.10782e-06	0.237687	0.000497101	8.16199e-07	0.839246	0.14372	0.00619178	1.43156e-05	0.497307	0.0140161	0.00227832	0.937716	0.567635	0.154331
RELN	-2.63629	9.62252	3.09671	0.381993	-1.1076	-1.77424	-3.02105	0.0101424	7.93984e-15	0.00273271	0.703522	0.271495	0.079992	0.00342125	0.0276007	9.33181e-12	0.0432279	0.931669	0.577022	0.448554	0.109514

## Sheet: selected_pairwise
Based on enhanced data
	t_stat_WM-Layer1	t_stat_WM-Layer2	t_stat_WM-Layer3	t_stat_WM-Layer4	t_stat_WM-Layer5	t_stat_WM-Layer6	t_stat_Layer1-Layer2	t_stat_Layer1-Layer3	t_stat_Layer1-Layer4	t_stat_Layer1-Layer5	t_stat_Layer1-Layer6	t_stat_Layer2-Layer3	t_stat_Layer2-Layer4	t_stat_Layer2-Layer5	t_stat_Layer2-Layer6	t_stat_Layer3-Layer4	t_stat_Layer3-Layer5	t_stat_Layer3-Layer6	t_stat_Layer4-Layer5	t_stat_Layer4-Layer6	t_stat_Layer5-Layer6	p_value_WM-Layer1	p_value_WM-Layer2	p_value_WM-Layer3	p_value_WM-Layer4	p_value_WM-Layer5	p_value_WM-Layer6	p_value_Layer1-Layer2	p_value_Layer1-Layer3	p_value_Layer1-Layer4	p_value_Layer1-Layer5	p_value_Layer1-Layer6	p_value_Layer2-Layer3	p_value_Layer2-Layer4	p_value_Layer2-Layer5	p_value_Layer2-Layer6	p_value_Layer3-Layer4	p_value_Layer3-Layer5	p_value_Layer3-Layer6	p_value_Layer4-Layer5	p_value_Layer4-Layer6	p_value_Layer5-Layer6	fdr_WM-Layer1	fdr_WM-Layer2	fdr_WM-Layer3	fdr_WM-Layer4	fdr_WM-Layer5	fdr_WM-Layer6	fdr_Layer1-Layer2
HPCAL1	-7.28017	-21.6822	-11.5666	0.4331	1.53627	-3.08218	-13.3238	-2.92813	7.66241	8.63603	4.55993	11.4739	22.0644	23.038	18.9619	11.9997	13.1029	8.48442	1.10317	-3.51528	-4.61845	3.68224e-10	6.16038e-33	5.84858e-18	0.666262	0.128941	0.0029297	5.95714e-21	0.00458681	7.27408e-11	1.15254e-12	2.0967e-05	8.49903e-18	2.09718e-33	1.4344e-34	2.02095e-29	1.03438e-18	1.38748e-20	2.19706e-12	0.273699	0.000771577	1.6899e-05	1.41569e-08	4.66443e-29	5.3716e-16	0.757802	0.22396	0.0128916	4.92417e-17
KRT17	6.54377	6.0266	7.21874	5.72831	0.784496	-6.5578	-0.47845	-0.172752	-1.48816	-5.8514	-12.3315	0.344414	-0.970993	-5.33423	-11.8143	-1.49043	-6.43424	-13.7765	-4.94381	-12.2861	-7.3423	8.12571e-09	6.85805e-08	4.77504e-10	2.29697e-07	0.435373	7.66472e-09	0.633808	0.86334	0.141161	1.39792e-07	2.78481e-19	0.731559	0.334866	1.09995e-06	2.16572e-18	0.140564	1.2809e-08	1.07434e-21	4.98149e-06	3.32949e-19	2.83043e-10	2.32412e-07	7.4297e-07	7.11181e-09	1.97367e-06	0.5635	1.76235e-07	0.809996
TRABD2A	-0.607997	-0.0391576	-0.835	-5.17585	-13.8621	-2.63866	0.526255	-0.128946	-3.96004	-11.6262	-1.7208	-0.697786	-4.52888	-12.1951	-2.28964	-4.34085	-13.0271	-1.80366	-8.68623	2.53719	11.2234	0.54514	0.968875	0.406534	2.04095e-06	7.79544e-22	0.0102332	0.60036	0.897767	0.000176717	4.60186e-18	0.0896664	0.487602	2.34979e-05	4.76893e-19	0.0250343	4.64705e-05	1.85685e-20	0.0755495	9.30941e-13	0.0133852	2.3428e-17	0.712093	0.98216	0.525863	1.41829e-05	2.92896e-19	0.0356567	0.789464
LAMP5	-5.6074	-11.0499	-6.93983	-3.27529	-1.65981	-1.18622	-5.03506	-0.517463	2.71674	4.14251	4.56048	4.92503	8.15924	9.58501	10.003	3.66454	5.28002	5.75361	1.61548	2.08907	0.473587	3.72892e-07	4.74876e-17	1.54847e-09	0.00163738	0.101388	0.239511	3.51409e-06	0.60645	0.00828508	9.39199e-05	2.0925e-05	5.35049e-06	8.77589e-12	2.07235e-14	3.5904e-15	0.000475752	1.36021e-06	2.07461e-07	0.110666	0.0403064	0.637255	7.02925e-06	4.93751e-15	2.07955e-08	0.0054542	0.184374	0.396775	0.00011504
AQP4	-2.32608	3.42814	5.62803	6.05151	5.36088	4.0319	5.32346	7.2932	7.66694	7.05742	5.88451	1.53897	1.91272	1.30319	0.130279	0.423479	-0.267151	-1.59613	-0.690629	-2.01961	-1.32898	0.0228898	0.00101768	3.43385e-07	6.19486e-08	9.9064e-07	0.00013802	1.14746e-06	3.48464e-10	7.13507e-11	9.43688e-10	1.22248e-07	0.128281	0.05984	0.196743	0.896716	0.673233	0.790132	0.114926	0.492062	0.0472202	0.188133	0.0779752	0.0038438	2.75842e-06	6.00313e-07	8.20093e-06	0.000968075	4.67235e-05
FREM3	-1.91626	-6.58142	-7.73891	-1.71438	-0.700959	0.260766	-4.31592	-4.91384	0.403213	1.29762	2.14641	-0.248678	5.06837	5.96278	6.81157	6.02453	7.03795	7.99967	1.01342	1.97514	0.961725	0.0593795	6.9463e-09	5.25408e-11	0.0908458	0.485632	0.795032	5.08137e-05	5.58313e-06	0.68801	0.198641	0.0352774	0.804332	3.09184e-06	8.89537e-08	2.65379e-09	6.91631e-08	1.02441e-09	1.73161e-11	0.314321	0.0521619	0.339469	0.158052	9.54582e-08	9.45163e-10	0.162874	0.610902	0.87178	0.000979081
RELN	-17.9222	-10.7758	-2.84006	-0.802899	-0.596588	0.736024	6.61143	15.4157	17.2136	17.3957	18.5718	8.26924	10.0672	10.2493	11.4254	2.03716	2.24347	3.57609	0.206311	1.53892	1.33261	5.51446e-28	1.45901e-16	0.00588807	0.424727	0.55269	0.464154	6.12945e-09	2.70807e-24	5.64166e-27	3.08627e-27	6.88791e-29	5.49273e-12	2.74615e-15	1.28625e-15	1.03367e-17	0.0453829	0.0280043	0.000634512	0.837141	0.128292	0.186943	9.1165e-24	1.29679e-14	0.0162534	0.543796	0.670217	0.621778	5.17e-07
Based on raw data
	t_stat_WM-Layer1	t_stat_WM-Layer2	t_stat_WM-Layer3	t_stat_WM-Layer4	t_stat_WM-Layer5	t_stat_WM-Layer6	t_stat_Layer1-Layer2	t_stat_Layer1-Layer3	t_stat_Layer1-Layer4	t_stat_Layer1-Layer5	t_stat_Layer1-Layer6	t_stat_Layer2-Layer3	t_stat_Layer2-Layer4	t_stat_Layer2-Layer5	t_stat_Layer2-Layer6	t_stat_Layer3-Layer4	t_stat_Layer3-Layer5	t_stat_Layer3-Layer6	t_stat_Layer4-Layer5	t_stat_Layer4-Layer6	t_stat_Layer5-Layer6	p_value_WM-Layer1	p_value_WM-Layer2	p_value_WM-Layer3	p_value_WM-Layer4	p_value_WM-Layer5	p_value_WM-Layer6	p_value_Layer1-Layer2	p_value_Layer1-Layer3	p_value_Layer1-Layer4	p_value_Layer1-Layer5	p_value_Layer1-Layer6	p_value_Layer2-Layer3	p_value_Layer2-Layer4	p_value_Layer2-Layer5	p_value_Layer2-Layer6	p_value_Layer3-Layer4	p_value_Layer3-Layer5	p_value_Layer3-Layer6	p_value_Layer4-Layer5	p_value_Layer4-Layer6	p_value_Layer5-Layer6	fdr_WM-Layer1	fdr_WM-Layer2	fdr_WM-Layer3	fdr_WM-Layer4	fdr_WM-Layer5	fdr_WM-Layer6	fdr_Layer1-Layer2
HPCAL1	-6.00989	-12.7964	-5.61656	5.74657	6.61088	0.563687	-6.25157	1.03161	11.1034	11.8695	6.50952	7.81807	17.8899	18.656	13.296	11.3631	12.2274	6.18025	0.864314	-5.18288	-6.04719	7.1179e-08	3.70768e-20	3.50509e-07	2.07719e-07	5.89724e-09	0.574734	2.63255e-08	0.305738	3.28611e-17	1.46229e-18	9.01043e-09	3.51583e-11	4.29812e-28	3.62276e-29	5.34246e-21	1.13581e-17	3.49465e-19	3.53441e-08	0.39031	1.94718e-06	6.1091e-08	1.63361e-06	5.55679e-18	2.96261e-06	1.84804e-06	7.85748e-08	0.734404	2.67216e-06
KRT17	13.2735	15.8499	16.2427	11.6807	5.97573	-5.65272	2.37331	1.12336	-2.92023	-7.97689	-18.2839	-1.45302	-5.49661	-10.5533	-20.8602	-4.56203	-10.267	-21.8955	-5.70499	-17.3334	-11.6285	5.82461e-21	4.38456e-25	1.10996e-25	3.12943e-18	8.18517e-08	3.03156e-07	0.0203235	0.265049	0.00467748	1.78184e-11	1.19435e-28	0.150599	5.65999e-07	3.19029e-16	4.22679e-32	2.05335e-05	1.05291e-15	2.11027e-33	2.4566e-07	2.70524e-27	3.86593e-18	3.61304e-18	2.44779e-22	7.08186e-23	2.9466e-16	8.66271e-07	3.93134e-06	0.0954252
TRABD2A	-0.99299	0.514858	-1.20966	-4.10216	-8.43484	-1.61399	1.389	-0.0791983	-2.64299	-6.4833	-0.437587	-1.58705	-4.15084	-7.99115	-1.94543	-2.8925	-7.22519	-0.404338	-4.33269	2.48816	6.82085	0.324068	0.608242	0.2304	0.000107143	2.50725e-12	0.110939	0.169149	0.937096	0.0100933	1.00524e-08	0.663007	0.116921	9.03349e-05	1.67636e-11	0.0556599	0.0050626	4.40898e-10	0.687173	4.73206e-05	0.0151752	2.44084e-09	0.515579	0.745972	0.363661	0.000536462	6.54083e-11	0.238899	0.388807
LAMP5	-11.7864	-16.8722	-11.4833	-6.96464	-1.10732	-0.868522	-4.68488	1.60813	5.61328	10.805	11.0166	6.69386	10.699	15.8907	16.1024	4.51866	10.376	10.6148	5.85732	6.09612	0.2388	2.04264e-18	1.27854e-26	6.96469e-18	1.33036e-09	0.271871	0.388019	1.30199e-05	0.112219	3.55159e-07	1.12355e-16	4.69384e-17	4.16394e-09	1.74205e-16	3.79832e-25	1.80954e-25	2.40839e-05	6.67767e-16	2.47071e-16	1.32618e-07	4.99739e-08	0.811945	5.77394e-16	1.42531e-23	4.95314e-16	1.77575e-08	0.426949	0.574967	0.000348618
AQP4	-3.98539	6.58625	9.14642	10.767	9.03055	6.05399	9.73841	12.0924	13.5288	11.9897	9.35139	1.52075	2.95716	1.41804	-1.22025	1.62058	-0.115876	-3.09243	-1.73645	-4.71301	-2.97656	0.000160636	6.53775e-09	1.19889e-13	1.31455e-16	1.96465e-13	5.94114e-08	9.72249e-15	5.98652e-19	2.18944e-21	9.02781e-19	5.01231e-14	0.132739	0.00420667	0.160529	0.226383	0.109516	0.908076	0.00283181	0.0867961	1.17212e-05	0.00397731	0.00140123	9.18204e-08	3.5936e-12	7.89117e-15	6.56774e-12	9.14977e-07	2.41236e-11
FREM3	-6.14613	-8.90332	-10.2753	-5.28535	-3.39126	-1.99561	-2.53987	-2.96148	1.46142	3.14026	4.37731	-0.204294	4.2186	5.89745	7.13449	4.98997	6.88406	8.27971	1.89409	3.28974	1.39565	4.06808e-08	3.38136e-13	1.01695e-15	1.30447e-06	0.00113712	0.0497922	0.0132667	0.00415456	0.148287	0.00245556	4.0292e-05	0.838705	7.11103e-05	1.12648e-07	6.47986e-10	4.10417e-06	1.86975e-09	4.87187e-12	0.0622632	0.00155923	0.167144	9.96099e-07	1.11865e-11	4.62515e-14	9.87799e-06	0.00468332	0.12976	0.0703199
RELN	-14.1918	-8.4423	-4.23612	-2.07876	-1.14583	0.48158	5.29635	10.4371	12.3493	13.1762	14.6187	4.68759	6.59978	7.42669	8.86916	2.15736	3.09028	4.7177	0.932923	2.56034	1.62741	1.7924e-22	2.42843e-12	6.68242e-05	0.0412334	0.255689	0.631577	1.24934e-06	5.17452e-16	2.15417e-19	8.47642e-21	3.68631e-23	1.28891e-05	6.17779e-09	1.87037e-10	3.91242e-13	0.0343437	0.00284992	1.15175e-05	0.354003	0.012573	0.108054	1.90601e-19	6.57324e-11	0.000350953	0.0959448	0.408018	0.775784	5.37553e-05
[truncated: 15 more columns]
