# Supplementary material for: SiGra: single-cell spatial elucidation through an image-augmented graph transformer
Source: Nat Commun. 2023 Sep 12;14:5618. doi: 10.1038/s41467-023-41437-w (PMC10497630; doi:10.1038/s41467-023-41437-w)
Supplement: Supplementary file 8 — Source Data [file 41467_2023_41437_MOESM8_ESM.xlsx]

## Sheet: Fig. 2
Fig. 2b
		scanpy	spaGCN	stLearn	BayesSpace	Seurat	SiGra
	FOV1	0.13	0.37	0.35	0.31	0.37	0.16
	FOV2	0.14	0.28	0.29	0.46	0.45	0.32
	FOV3	0.12	0.3	0.32	0.33	0.47	0.16
	FOV4	0.15	0.24	0.34	0.36	0.25	0.17
	FOV5	0.18	0.11	0.1	0.15	0.3	0.48
	FOV6	0.36	0.3	0.28	0.35	0.55	0.6
	FOV7	0.24	0.34	0.39	0.51	0.38	0.32
	FOV8	0.32	0.36	0.24	0.4	0.52	0.6
	FOV9	0.22	0.2	0.17	0.25	0.31	0.63
	FOV10	0.39	0.29	0.25	0.36	0.59	0.65
	FOV11	0.23	0.31	0.27	0.35	0.53	0.37
	FOV12	0.33	0.24	0.21	0.32	0.38	0.63
	FOV13	0.35	0.35	0.17	0.31	0.57	0.69
	FOV14	0.41	0.27	0.16	0.27	0.42	0.77
	FOV15	0.25	0.27	0.19	0.48	0.47	0.58
	FOV16	0.28	0.27	0.18	0.27	0.27	0.53
	FOV17	0.26	0.21	0.13	0.19	0.34	0.62
	FOV18	0.23	0.13	0.06	0.1	0.35	0.66
	FOV19	0.21	0.22	0.23	0.23	0.32	0.47
	FOV20	0.29	0.13	0.08	0.12	0.15	0.68

## Sheet: Fig. 3
Fig. 3e
	L-R	Type	FDR		L-R	Type	FDR
	APP-TNFRSF21	shared	0.0207		APP-CD74	raw-specific	0.0433
	BMP7-ACVR1	Enhanced-specific	0.0483		APP-TNFRSF21	shared	0.0334
	BMP7-ACVR2A	Enhanced-specific	0.0065		BMP7-BMPR1A	shared	0.0459
	BMP7-BMPR1A	shared	0.0151		CALM2-EGFR	shared	0.0429
	BMP7-BMPR2	Enhanced-specific	0.0248		COL18A1-ITGA3	raw-specific	0.0372
	CALM1-EGFR	Enhanced-specific	0.0242		COL18A1-ITGA5	shared	0.0163
	CALM2-EGFR	shared	0.0401		COL18A1-ITGB1	shared	0.0066
	CD14-ITGB2	Enhanced-specific	0.0356		COL18A1-ITGB5	shared	0.0255
	CD48-CD2	Enhanced-specific	0.043		COL4A1-ITGB1	raw-specific	0.048
	CDH1-EGFR	Enhanced-specific	0.0228		COL6A1-ITGB1	raw-specific	0.0484
	CDH1-ERBB3	Enhanced-specific	0.0044		COL6A2-ITGB1	raw-specific	0.0429
	CLCF1-CNTFR	Enhanced-specific	0.0219		COL9A2-ITGB1	raw-specific	0.0485
	COL18A1-ITGA5	shared	0.0287		EFNA1-EPHA2	shared	0.0312
	COL18A1-ITGB1	shared	0.0305		EFNA1-EPHA4	shared	0.0235
	COL18A1-ITGB5	shared	0.0233		EFNA4-EPHA2	shared	0.0373
	EFNA1-EPHA2	shared	0.0156		EFNA4-EPHA4	shared	0.0301
	EFNA1-EPHA4	shared	0.049		EFNA4-EPHA7	shared	0.0467
	EFNA4-EPHA2	shared	0.0072		EFNA5-EPHA4	shared	0.0458
	EFNA4-EPHA4	shared	0.0022		EFNB2-EPHA4	shared	0.0103
	EFNA4-EPHA7	shared	0.0084		EFNB2-EPHB3	shared	0.0224
	EFNA5-EPHA2	Enhanced-specific	0.0109		EFNB2-EPHB4	shared	0.0043
	EFNA5-EPHA4	shared	0.0201		FGF18-FGFR1	shared	0.0021
	EFNA5-EPHB2	Enhanced-specific	0.0234		FGF18-FGFR2	shared	0.0065
	EFNB1-EPHB2	Enhanced-specific	0.025		FGF9-FGFR1	shared	0.0018
	EFNB1-EPHB3	Enhanced-specific	0.021		FGF9-FGFR2	shared	0.005
	EFNB1-EPHB4	Enhanced-specific	0.0266		HLA-C-DDR1	raw-specific	0.03
	EFNB1-ERBB2	Enhanced-specific	0.0204		HSP90AA1-EGFR	raw-specific	0.0366
	EFNB2-EPHA4	shared	0.0116		HSP90AA1-ERBB2	raw-specific	0.0439
	EFNB2-EPHB3	shared	0.0078		HSP90B1-ERBB2	raw-specific	0.048
	EFNB2-EPHB4	shared	0.0019		JAG1-NOTCH1	shared	0.0123
	EFNB3-EPHA4	Enhanced-specific	0.0272		JAG1-NOTCH2	shared	0.0288
	EFNB3-EPHB2	Enhanced-specific	0.047		JAG1-NOTCH3	shared	0.0024
	EFNB3-EPHB3	Enhanced-specific	0.0123		LGALS3BP-ITGB1	shared	0.0079
	EFNB3-EPHB4	Enhanced-specific	0.0255		LTB-CD40	raw-specific	0.0286
	FABP5-RXRA	Enhanced-specific	0.0452		PDGFB-ITGAV	shared	0.0432
	FGF18-FGFR1	shared	0.0016		VEGFA-ITGAV	raw-specific	0.0149
	FGF18-FGFR2	shared	0.0164		VEGFA-ITGB1	raw-specific	0.0154
	FGF9-FGFR1	shared	0.0016		WNT5A-FZD5	shared	0.0116
	FGF9-FGFR2	shared	0.0016		WNT5A-LDLR	shared	0.0254
	IL11-IL11RA	Enhanced-specific	0.04		WNT5A-RYK	shared	0.0456
	INHA-ACVR2A	Enhanced-specific	0.0129		WNT7A-FZD5	shared	0.0025
	INHA-ACVR1	Enhanced-specific	0.0299		LGALS1-ITGB1	raw-specific	0.0181
	JAG1-NOTCH1	shared	0.0279
	JAG1-NOTCH2	shared	0.0316
	JAG1-NOTCH3	shared	0.0122
	LEFTY1-ACVR1B	Enhanced-specific	0.0305
	LEFTY1-ACVR2A	Enhanced-specific	0.0051
	LGALS3BP-ITGB1	shared	0.0257
	PDGFB-ITGAV	shared	0.0233
	TGFB2-TGFBR1	Enhanced-specific	0.0206
	WNT5A-FZD5	shared	0.0393
	WNT5A-FZD6	Enhanced-specific	0.0324
	WNT5A-LDLR	shared	0.046
	WNT5A-RYK	shared	0.0242
	WNT7A-FZD5	shared	0.0056

## Sheet: Fig. 4
Fig. 4f
	L-R	Type	Correlation in bulk RNA-seq
	Fgf1-Egfr	raw-specific	0.386
	Timp3-Kdr	raw-specific	0.498
	Jag1-Notch1	raw-specific	0.115
	Wnt2-Fzd4	recon-specific	0.581
	Pkm-Cd44	recon-specific	0.885
	Col1a2-Itga2b	recon-specific	0.641
	Dll1-Notch2	recon-specific	0.798

## Sheet: Fig. 5
Fig. 5a
	Slice	ARI	Method
	151507	0.47	BayesSpace
	151508	0.44	BayesSpace
	151509	0.39	BayesSpace
	151510	0.43	BayesSpace
	151669	0.47	BayesSpace
	151670	0.43	BayesSpace
	151671	0.75	BayesSpace
	151672	0.44	BayesSpace
	151673	0.55	BayesSpace
	151674	0.3	BayesSpace
	151675	0.53	BayesSpace
	151676	0.37	BayesSpace
	151507	0.34	scanpy
	151508	0.29	scanpy
	151509	0.34	scanpy
	151510	0.33	scanpy
	151669	0.21	scanpy
	151670	0.2	scanpy
	151671	0.32	scanpy
	151672	0.33	scanpy
	151673	0.3	scanpy
	151674	0.31	scanpy
	151675	0.3	scanpy
	151676	0.27	scanpy
	151507	0.34	Seurat
	151508	0.35	Seurat
	151509	0.24	Seurat
	151510	0.28	Seurat
	151669	0.28	Seurat
	151670	0.2	Seurat
	151671	0.22	Seurat
	151672	0.19	Seurat
	151673	0.34	Seurat
	151674	0.31	Seurat
	151675	0.33	Seurat
	151676	0.26	Seurat
	151507	0.56	SiGra
	151508	0.51	SiGra
	151509	0.47	SiGra
	151510	0.46	SiGra
	151669	0.49	SiGra
	151670	0.46	SiGra
	151671	0.59	SiGra
	151672	0.66	SiGra
	151673	0.57	SiGra
	151674	0.58	SiGra
	151675	0.62	SiGra
	151676	0.62	SiGra
	151507	0.441546	spaGCN
	151508	0.322913	spaGCN
	151509	0.400552	spaGCN
	151510	0.481375	spaGCN
	151669	0.332497	spaGCN
	151670	0.199944	spaGCN
	151671	0.534754	spaGCN
	151672	0.390692	spaGCN
	151673	0.498604	spaGCN
	151674	0.380127	spaGCN
	151675	0.507782	spaGCN
	151676	0.388233	spaGCN
	151507	0.49	stLearn
	151508	0.31	stLearn
	151509	0.41	stLearn
	151510	0.44	stLearn
	151669	0.33	stLearn
	151670	0.23	stLearn
	151671	0.39	stLearn
	151672	0.35	stLearn
	151673	0.31	stLearn
	151674	0.39	stLearn
	151675	0.38	stLearn
	151676	0.4	stLearn

## Sheet: Supplementary Fig. 7
Supplementary Fig. 7a
Nanostring CosMx Lung cancer	FOV-id	Lambda1	Lambda2	Loss	10x Visium DLPFC slices	Lambda1	Lambda2	Loss
Lung9-1	FOV1	0	0	1.42627	151507	0	0	0.203
Lung9-1	FOV2	0	0	1.38819	151508	0	0	0.2249
Lung9-1	FOV3	0	0	1.34901	151509	0	0	0.2035
Lung9-1	FOV4	0	0	1.34629	151510	0	0	0.2013
Lung9-1	FOV5	0	0	1.35644	151669	0	0	0.2074
Lung9-1	FOV6	0	0	1.27199	151670	0	0	0.2106
Lung9-1	FOV7	0	0	1.36072	151671	0	0	0.195
Lung9-1	FOV8	0	0	1.24346	151672	0	0	0.1935
Lung9-1	FOV9	0	0	1.27667	151673	0	0	0.2039
Lung9-1	FOV10	0	0	1.25155	151674	0	0	0.1761
Lung9-1	FOV11	0	0	1.22144	151675	0	0	0.2255
Lung9-1	FOV12	0	0	1.24493	151676	0	0	0.2183
Lung9-1	FOV13	0	0	1.25222	151507	0	0.2	0.2155
Lung9-1	FOV14	0	0	1.30037	151508	0	0.2	0.2216
Lung9-1	FOV15	0	0	1.31384	151509	0	0.2	0.2027
Lung9-1	FOV16	0	0	1.29039	151510	0	0.2	0.2021
Lung9-1	FOV17	0	0	1.24838	151669	0	0.2	0.195
Lung9-1	FOV18	0	0	1.27266	151670	0	0.2	0.1973
Lung9-1	FOV19	0	0	1.31072	151671	0	0.2	0.1924
Lung9-1	FOV20	0	0	1.3349	151672	0	0.2	0.1918
Lung9-1	FOV1	0.1	0.1	1.3559	151673	0	0.2	0.1827
Lung9-1	FOV2	0.1	0.1	1.3185	151674	0	0.2	0.1603
Lung9-1	FOV3	0.1	0.1	1.2876	151675	0	0.2	0.2229
Lung9-1	FOV4	0.1	0.1	1.2771	151676	0	0.2	0.2138
Lung9-1	FOV5	0.1	0.1	1.3135	151507	0	0.4	0.2122
Lung9-1	FOV6	0.1	0.1	1.2037	151508	0	0.4	0.2213
Lung9-1	FOV7	0.1	0.1	1.292	151509	0	0.4	0.2007
Lung9-1	FOV8	0.1	0.1	1.1705	151510	0	0.4	0.2099
Lung9-1	FOV9	0.1	0.1	1.2261	151669	0	0.4	0.186
Lung9-1	FOV10	0.1	0.1	1.1811	151670	0	0.4	0.1957
Lung9-1	FOV11	0.1	0.1	1.1479	151671	0	0.4	0.19
Lung9-1	FOV12	0.1	0.1	1.173	151672	0	0.4	0.2015
Lung9-1	FOV13	0.1	0.1	1.1996	151673	0	0.4	0.1962
Lung9-1	FOV14	0.1	0.1	1.2361	151674	0	0.4	0.1545
Lung9-1	FOV15	0.1	0.1	1.2533	151675	0	0.4	0.2012
Lung9-1	FOV16	0.1	0.1	1.2226	151676	0	0.4	0.1976
Lung9-1	FOV17	0.1	0.1	1.193	151507	0	0.6	0.1972
Lung9-1	FOV18	0.1	0.1	1.2048	151508	0	0.6	0.2169
Lung9-1	FOV19	0.1	0.1	1.2555	151509	0	0.6	0.1995
Lung9-1	FOV20	0.1	0.1	1.2671	151510	0	0.6	0.1983
Lung9-1	FOV1	0.3	0.1	1.404	151669	0	0.6	0.1891
Lung9-1	FOV2	0.3	0.1	1.3787	151670	0	0.6	0.1934
Lung9-1	FOV3	0.3	0.1	1.3395	151671	0	0.6	0.1864
Lung9-1	FOV4	0.3	0.1	1.3363	151672	0	0.6	0.1881
Lung9-1	FOV5	0.3	0.1	1.3556	151673	0	0.6	0.1924
Lung9-1	FOV6	0.3	0.1	1.2631	151674	0	0.6	0.1545
Lung9-1	FOV7	0.3	0.1	1.3494	151675	0	0.6	0.2125
Lung9-1	FOV8	0.3	0.1	1.2304	151676	0	0.6	0.2068
Lung9-1	FOV9	0.3	0.1	1.2884	151507	0	0.8	0.1961
Lung9-1	FOV10	0.3	0.1	1.2329	151508	0	0.8	0.2148
Lung9-1	FOV11	0.3	0.1	1.1961	151509	0	0.8	0.1973
Lung9-1	FOV12	0.3	0.1	1.229	151510	0	0.8	0.1955
Lung9-1	FOV13	0.3	0.1	1.2577	151669	0	0.8	0.1863
Lung9-1	FOV14	0.3	0.1	1.3069	151670	0	0.8	0.1914
Lung9-1	FOV15	0.3	0.1	1.3107	151671	0	0.8	0.1839
Lung9-1	FOV16	0.3	0.1	1.2719	151672	0	0.8	0.1852
Lung9-1	FOV17	0.3	0.1	1.2654	151673	0	0.8	0.1901
Lung9-1	FOV18	0.3	0.1	1.2793	151674	0	0.8	0.1526
Lung9-1	FOV19	0.3	0.1	1.3112	151675	0	0.8	0.1971
Lung9-1	FOV20	0.3	0.1	1.356	151676	0	0.8	0.1931
Lung9-1	FOV1	0.5	0.1	1.4939	151507	0	1	0.194
Lung9-1	FOV2	0.5	0.1	1.4294	151508	0	1	0.2146
Lung9-1	FOV3	0.5	0.1	1.4129	151509	0	1	0.196
Lung9-1	FOV4	0.5	0.1	1.4181	151510	0	1	0.2011
Lung9-1	FOV5	0.5	0.1	1.499	151669	0	1	0.1858
Lung9-1	FOV6	0.5	0.1	1.308	151670	0	1	0.1892
Lung9-1	FOV7	0.5	0.1	1.4049	151671	0	1	0.183
Lung9-1	FOV8	0.5	0.1	1.2775	151672	0	1	0.1847
Lung9-1	FOV9	0.5	0.1	1.4629	151673	0	1	0.1861
Lung9-1	FOV10	0.5	0.1	1.2753	151674	0	1	0.1525
Lung9-1	FOV11	0.5	0.1	1.2535	151675	0	1	0.1956
Lung9-1	FOV12	0.5	0.1	1.2723	151676	0	1	0.1912
Lung9-1	FOV13	0.5	0.1	1.2853	151507	0	1.2	0.205
Lung9-1	FOV14	0.5	0.1	1.3291	151508	0	1.2	0.2124
Lung9-1	FOV15	0.5	0.1	1.3575	151509	0	1.2	0.1951
Lung9-1	FOV16	0.5	0.1	1.3168	151510	0	1.2	0.1925
Lung9-1	FOV17	0.5	0.1	1.2916	151669	0	1.2	0.178
Lung9-1	FOV18	0.5	0.1	1.3058	151670	0	1.2	0.1887
Lung9-1	FOV19	0.5	0.1	1.3714	151671	0	1.2	0.1804
Lung9-1	FOV20	0.5	0.1	1.3698	151672	0	1.2	0.1832
Lung9-1	FOV1	0.7	0.1	1.397	151673	0	1.2	0.1769
Lung9-1	FOV2	0.7	0.1	1.3649	151674	0	1.2	0.1519
Lung9-1	FOV3	0.7	0.1	1.3298	151675	0	1.2	0.1947
Lung9-1	FOV4	0.7	0.1	1.3263	151676	0	1.2	0.1887
Lung9-1	FOV5	0.7	0.1	1.3337	151507	0	1.4	0.1919
Lung9-1	FOV6	0.7	0.1	1.248	151508	0	1.4	0.2112
Lung9-1	FOV7	0.7	0.1	1.3387	151509	0	1.4	0.1946
Lung9-1	FOV8	0.7	0.1	1.2158	151510	0	1.4	0.1916
Lung9-1	FOV9	0.7	0.1	1.2613	151669	0	1.4	0.1772
Lung9-1	FOV10	0.7	0.1	1.2225	151670	0	1.4	0.1875
Lung9-1	FOV11	0.7	0.1	1.1926	151671	0	1.4	0.1738
Lung9-1	FOV12	0.7	0.1	1.2156	151672	0	1.4	0.1824
Lung9-1	FOV13	0.7	0.1	1.2375	151673	0	1.4	0.1855
Lung9-1	FOV14	0.7	0.1	1.2838	151674	0	1.4	0.1505
Lung9-1	FOV15	0.7	0.1	1.2938	151675	0	1.4	0.1942
Lung9-1	FOV16	0.7	0.1	1.2655	151676	0	1.4	0.1873
Lung9-1	FOV17	0.7	0.1	1.239	151507	0	1.6	0.1915
Lung9-1	FOV18	0.7	0.1	1.252	151508	0	1.6	0.2104
Lung9-1	FOV19	0.7	0.1	1.2936	151509	0	1.6	0.1939
Lung9-1	FOV20	0.7	0.1	1.3208	151510	0	1.6	0.1919
Lung9-1	FOV1	0.9	0.1	1.395	151669	0	1.6	0.1916
Lung9-1	FOV2	0.9	0.1	1.3594	151670	0	1.6	0.1927
Lung9-1	FOV3	0.9	0.1	1.3279	151671	0	1.6	0.1781
Lung9-1	FOV4	0.9	0.1	1.3238	151672	0	1.6	0.1817
Lung9-1	FOV5	0.9	0.1	1.3318	151673	0	1.6	0.1725
Lung9-1	FOV6	0.9	0.1	1.2394	151674	0	1.6	0.1497
Lung9-1	FOV7	0.9	0.1	1.3331	151675	0	1.6	0.1926
Lung9-1	FOV8	0.9	0.1	1.2087	151676	0	1.6	0.1865
Lung9-1	FOV9	0.9	0.1	1.2554	151507	0	1.8	0.1901
Lung9-1	FOV10	0.9	0.1	1.2159	151508	0	1.8	0.2095
Lung9-1	FOV11	0.9	0.1	1.1886	151509	0	1.8	0.1929
Lung9-1	FOV12	0.9	0.1	1.2084	151510	0	1.8	0.1908
Lung9-1	FOV13	0.9	0.1	1.2284	151669	0	1.8	0.2465
Lung9-1	FOV14	0.9	0.1	1.2723	151670	0	1.8	0.1862
Lung9-1	FOV15	0.9	0.1	1.2869	151671	0	1.8	0.1771
Lung9-1	FOV16	0.9	0.1	1.2612	151672	0	1.8	0.181
Lung9-1	FOV17	0.9	0.1	1.2261	151673	0	1.8	0.1795
Lung9-1	FOV18	0.9	0.1	1.24	151674	0	1.8	0.1508
Lung9-1	FOV19	0.9	0.1	1.2856	151675	0	1.8	0.2011
Lung9-1	FOV20	0.9	0.1	1.3042	151676	0	1.8	0.1853
Lung9-1	FOV1	0.1	0.3	1.3994	151507	0	2	0.1908
Lung9-1	FOV2	0.1	0.3	1.3568	151508	0	2	0.209
Lung9-1	FOV3	0.1	0.3	1.3265	151509	0	2	0.1931
Lung9-1	FOV4	0.1	0.3	1.3231	151510	0	2	0.1908
Lung9-1	FOV5	0.1	0.3	1.3352	151669	0	2	0.1748
Lung9-1	FOV6	0.1	0.3	1.2407	151670	0	2	0.1861
Lung9-1	FOV7	0.1	0.3	1.3317	151671	0	2	0.1768
Lung9-1	FOV8	0.1	0.3	1.2086	151672	0	2	0.1807
Lung9-1	FOV9	0.1	0.3	1.256	151673	0	2	0.1787
Lung9-1	FOV10	0.1	0.3	1.2167	151674	0	2	0.1491
Lung9-1	FOV11	0.1	0.3	1.19	151675	0	2	0.1905
Lung9-1	FOV12	0.1	0.3	1.2106	151676	0	2	0.1864
Lung9-1	FOV13	0.1	0.3	1.229	151507	0.2	0	0.2043
Lung9-1	FOV14	0.1	0.3	1.2716	151508	0.2	0	0.2224
Lung9-1	FOV15	0.1	0.3	1.2893	151509	0.2	0	0.2038
Lung9-1	FOV16	0.1	0.3	1.2605	151510	0.2	0	0.2016
Lung9-1	FOV17	0.1	0.3	1.2275	151669	0.2	0	0.1859
Lung9-1	FOV18	0.1	0.3	1.2397	151670	0.2	0	0.1973
Lung9-1	FOV19	0.1	0.3	1.29	151671	0.2	0	0.1814
Lung9-1	FOV20	0.1	0.3	1.3013	151672	0.2	0	0.1921
Lung9-1	FOV1	0.3	0.3	1.4105	151673	0.2	0	0.1794
Lung9-1	FOV2	0.3	0.3	1.3711	151674	0.2	0	0.1558
Lung9-1	FOV3	0.3	0.3	1.3423	151675	0.2	0	0.2035
Lung9-1	FOV4	0.3	0.3	1.3394	151676	0.2	0	0.1973
Lung9-1	FOV5	0.3	0.3	1.3474	151507	0.2	0.2	0.2024
Lung9-1	FOV6	0.3	0.3	1.2521	151508	0.2	0.2	0.221
Lung9-1	FOV7	0.3	0.3	1.3447	151509	0.2	0.2	0.2031
Lung9-1	FOV8	0.3	0.3	1.2199	151510	0.2	0.2	0.2
Lung9-1	FOV9	0.3	0.3	1.2639	151669	0.2	0.2	0.1845
Lung9-1	FOV10	0.3	0.3	1.2262	151670	0.2	0.2	0.1963
Lung9-1	FOV11	0.3	0.3	1.1991	151671	0.2	0.2	0.1806
Lung9-1	FOV12	0.3	0.3	1.2196	151672	0.2	0.2	0.1904
Lung9-1	FOV13	0.3	0.3	1.2405	151673	0.2	0.2	0.1787
Lung9-1	FOV14	0.3	0.3	1.2846	151674	0.2	0.2	0.155
Lung9-1	FOV15	0.3	0.3	1.2973	151675	0.2	0.2	0.2008
Lung9-1	FOV16	0.3	0.3	1.2705	151676	0.2	0.2	0.1968
Lung9-1	FOV17	0.3	0.3	1.2393	151507	0.2	0.4	0.1992
Lung9-1	FOV18	0.3	0.3	1.2512	151508	0.2	0.4	0.2185
Lung9-1	FOV19	0.3	0.3	1.2985	151509	0.2	0.4	0.2016
Lung9-1	FOV20	0.3	0.3	1.3198	151510	0.2	0.4	0.1986
Lung9-1	FOV1	0.5	0.3	1.5008	151669	0.2	0.4	0.1835
Lung9-1	FOV2	0.5	0.3	1.4701	151670	0.2	0.4	0.1948
Lung9-1	FOV3	0.5	0.3	1.4345	151671	0.2	0.4	0.1786
Lung9-1	FOV4	0.5	0.3	1.4385	151672	0.2	0.4	0.1894
Lung9-1	FOV5	0.5	0.3	1.536	151673	0.2	0.4	0.178
Lung9-1	FOV6	0.5	0.3	1.378	151674	0.2	0.4	0.1549
Lung9-1	FOV7	0.5	0.3	1.4518	151675	0.2	0.4	0.2003
Lung9-1	FOV8	0.5	0.3	1.3518	151676	0.2	0.4	0.1947
Lung9-1	FOV9	0.5	0.3	1.5215	151507	0.2	0.6	0.1955
Lung9-1	FOV10	0.5	0.3	1.3539	151508	0.2	0.6	0.2164
Lung9-1	FOV11	0.5	0.3	1.3003	151509	0.2	0.6	0.1991
Lung9-1	FOV12	0.5	0.3	1.3456	151510	0.2	0.6	0.1962
Lung9-1	FOV13	0.5	0.3	1.3811	151669	0.2	0.6	0.181
Lung9-1	FOV14	0.5	0.3	1.4323	151670	0.2	0.6	0.1924
Lung9-1	FOV15	0.5	0.3	1.418	151671	0.2	0.6	0.1772
Lung9-1	FOV16	0.5	0.3	1.3815	151672	0.2	0.6	0.1875
Lung9-1	FOV17	0.5	0.3	1.3801	151673	0.2	0.6	0.1781
Lung9-1	FOV18	0.5	0.3	1.4034	151674	0.2	0.6	0.1541
Lung9-1	FOV19	0.5	0.3	1.4225	151675	0.2	0.6	0.1977
Lung9-1	FOV20	0.5	0.3	1.468	151676	0.2	0.6	0.1927
Lung9-1	FOV1	0.7	0.3	1.4462	151507	0.2	0.8	0.1947
Lung9-1	FOV2	0.7	0.3	1.3834	151508	0.2	0.8	0.2139
Lung9-1	FOV3	0.7	0.3	1.3608	151509	0.2	0.8	0.1977
Lung9-1	FOV4	0.7	0.3	1.3622	151510	0.2	0.8	0.1949
Lung9-1	FOV5	0.7	0.3	1.4201	151669	0.2	0.8	0.1798
Lung9-1	FOV6	0.7	0.3	1.2669	151670	0.2	0.8	0.1902
Lung9-1	FOV7	0.7	0.3	1.359	151671	0.2	0.8	0.1759
Lung9-1	FOV8	0.7	0.3	1.2371	151672	0.2	0.8	0.186
Lung9-1	FOV9	0.7	0.3	1.34	151673	0.2	0.8	0.1753
Lung9-1	FOV10	0.7	0.3	1.2375	151674	0.2	0.8	0.1539
Lung9-1	FOV11	0.7	0.3	1.2176	151675	0.2	0.8	0.1958
Lung9-1	FOV12	0.7	0.3	1.2341	151676	0.2	0.8	0.1907
Lung9-1	FOV13	0.7	0.3	1.2495	151507	0.2	1	0.1932
Lung9-1	FOV14	0.7	0.3	1.29	151508	0.2	1	0.2124
Lung9-1	FOV15	0.7	0.3	1.313	151509	0.2	1	0.1975
Lung9-1	FOV16	0.7	0.3	1.2817	151510	0.2	1	0.1928
Lung9-1	FOV17	0.7	0.3	1.2502	151669	0.2	1	0.1778
Lung9-1	FOV18	0.7	0.3	1.2642	151670	0.2	1	0.1891
Lung9-1	FOV19	0.7	0.3	1.3228	151671	0.2	1	0.1743
Lung9-1	FOV20	0.7	0.3	1.328	151672	0.2	1	0.1844
Lung9-1	FOV1	0.9	0.3	1.4216	151673	0.2	1	0.1735
Lung9-1	FOV2	0.9	0.3	1.3864	151674	0.2	1	0.1515
Lung9-1	FOV3	0.9	0.3	1.3526	151675	0.2	1	0.1954
Lung9-1	FOV4	0.9	0.3	1.3524	151676	0.2	1	0.1898
Lung9-1	FOV5	0.9	0.3	1.3623	151507	0.2	1.2	0.1929
Lung9-1	FOV6	0.9	0.3	1.2734	151508	0.2	1.2	0.2118
Lung9-1	FOV7	0.9	0.3	1.36	151509	0.2	1.2	0.1958
Lung9-1	FOV8	0.9	0.3	1.2432	151510	0.2	1.2	0.192
Lung9-1	FOV9	0.9	0.3	1.291	151669	0.2	1.2	0.1773
Lung9-1	FOV10	0.9	0.3	1.2469	151670	0.2	1.2	0.1885
Lung9-1	FOV11	0.9	0.3	1.2081	151671	0.2	1.2	0.1737
Lung9-1	FOV12	0.9	0.3	1.2415	151672	0.2	1.2	0.184
Lung9-1	FOV13	0.9	0.3	1.2707	151673	0.2	1.2	0.1737
Lung9-1	FOV14	0.9	0.3	1.3158	151674	0.2	1.2	0.1508
Lung9-1	FOV15	0.9	0.3	1.322	151675	0.2	1.2	0.194
Lung9-1	FOV16	0.9	0.3	1.2825	151676	0.2	1.2	0.1887
Lung9-1	FOV17	0.9	0.3	1.2756	151507	0.2	1.4	0.1919
Lung9-1	FOV18	0.9	0.3	1.2881	151508	0.2	1.4	0.2109
Lung9-1	FOV19	0.9	0.3	1.3255	151509	0.2	1.4	0.195
Lung9-1	FOV20	0.9	0.3	1.3633	151510	0.2	1.4	0.1915
Lung9-1	FOV1	0.1	0.5	1.4315	151669	0.2	1.4	0.1761
Lung9-1	FOV2	0.1	0.5	1.3841	151670	0.2	1.4	0.1875
Lung9-1	FOV3	0.1	0.5	1.3575	151671	0.2	1.4	0.1728
Lung9-1	FOV4	0.1	0.5	1.3599	151672	0.2	1.4	0.1831
Lung9-1	FOV5	0.1	0.5	1.3766	151673	0.2	1.4	0.1726
Lung9-1	FOV6	0.1	0.5	1.2657	151674	0.2	1.4	0.1502
Lung9-1	FOV7	0.1	0.5	1.3601	151675	0.2	1.4	0.1923
Lung9-1	FOV8	0.1	0.5	1.2349	151676	0.2	1.4	0.1875
Lung9-1	FOV9	0.1	0.5	1.3009	151507	0.2	1.6	0.1912
Lung9-1	FOV10	0.1	0.5	1.2376	151508	0.2	1.6	0.2115
Lung9-1	FOV11	0.1	0.5	1.2058	151509	0.2	1.6	0.1941
Lung9-1	FOV12	0.1	0.5	1.2314	151510	0.2	1.6	0.1905
Lung9-1	FOV13	0.1	0.5	1.2571	151669	0.2	1.6	0.1759
Lung9-1	FOV14	0.1	0.5	1.3012	151670	0.2	1.6	0.1866
Lung9-1	FOV15	0.1	0.5	1.3144	151671	0.2	1.6	0.1723
Lung9-1	FOV16	0.1	0.5	1.2774	151672	0.2	1.6	0.1822
Lung9-1	FOV17	0.1	0.5	1.2591	151673	0.2	1.6	0.1715
Lung9-1	FOV18	0.1	0.5	1.2702	151674	0.2	1.6	0.1492
Lung9-1	FOV19	0.1	0.5	1.3185	151675	0.2	1.6	0.1914
Lung9-1	FOV20	0.1	0.5	1.3393	151676	0.2	1.6	0.1867
Lung9-1	FOV1	0.3	0.5	1.4016	151507	0.2	1.8	0.1904
Lung9-1	FOV2	0.3	0.5	1.3692	151508	0.2	1.8	0.2093
Lung9-1	FOV3	0.3	0.5	1.3371	151509	0.2	1.8	0.1937
Lung9-1	FOV4	0.3	0.5	1.3335	151510	0.2	1.8	0.1905
Lung9-1	FOV5	0.3	0.5	1.3441	151669	0.2	1.8	0.1751
Lung9-1	FOV6	0.3	0.5	1.2517	151670	0.2	1.8	0.1884
Lung9-1	FOV7	0.3	0.5	1.3428	151671	0.2	1.8	0.1718
Lung9-1	FOV8	0.3	0.5	1.22	151672	0.2	1.8	0.1814
Lung9-1	FOV9	0.3	0.5	1.269	151673	0.2	1.8	0.1706
Lung9-1	FOV10	0.3	0.5	1.2252	151674	0.2	1.8	0.1488
Lung9-1	FOV11	0.3	0.5	1.1928	151675	0.2	1.8	0.1912
Lung9-1	FOV12	0.3	0.5	1.2186	151676	0.2	1.8	0.186
Lung9-1	FOV13	0.3	0.5	1.2445	151507	0.4	0	0.203
Lung9-1	FOV14	0.3	0.5	1.2903	151508	0.4	0	0.2221
Lung9-1	FOV15	0.3	0.5	1.2991	151509	0.4	0	0.2045
Lung9-1	FOV16	0.3	0.5	1.2659	151510	0.4	0	0.202
Lung9-1	FOV17	0.3	0.5	1.2468	151669	0.4	0	0.1866
Lung9-1	FOV18	0.3	0.5	1.2586	151670	0.4	0	0.1994
Lung9-1	FOV19	0.3	0.5	1.2989	151671	0.4	0	0.1826
Lung9-1	FOV20	0.3	0.5	1.3289	151672	0.4	0	0.1944
Lung9-1	FOV1	0.5	0.5	1.4137	151673	0.4	0	0.1803
Lung9-1	FOV2	0.5	0.5	1.3708	151674	0.4	0	0.1564
Lung9-1	FOV3	0.5	0.5	1.3431	151675	0.4	0	0.2028
Lung9-1	FOV4	0.5	0.5	1.3403	151676	0.4	0	0.1989
Lung9-1	FOV5	0.5	0.5	1.3536	151507	0.4	0.2	0.2014
Lung9-1	FOV6	0.5	0.5	1.2529	151508	0.4	0.2	0.2211
Lung9-1	FOV7	0.5	0.5	1.3456	151509	0.4	0.2	0.2043
Lung9-1	FOV8	0.5	0.5	1.2191	151510	0.4	0.2	0.2011
Lung9-1	FOV9	0.5	0.5	1.2775	151669	0.4	0.2	0.1851
Lung9-1	FOV10	0.5	0.5	1.2246	151670	0.4	0.2	0.1967
Lung9-1	FOV11	0.5	0.5	1.2003	151671	0.4	0.2	0.1818
Lung9-1	FOV12	0.5	0.5	1.2197	151672	0.4	0.2	0.1909
Lung9-1	FOV13	0.5	0.5	1.2389	151673	0.4	0.2	0.1792
Lung9-1	FOV14	0.5	0.5	1.2828	151674	0.4	0.2	0.1559
Lung9-1	FOV15	0.5	0.5	1.3004	151675	0.4	0.2	0.2022
Lung9-1	FOV16	0.5	0.5	1.2707	151676	0.4	0.2	0.2004
Lung9-1	FOV17	0.5	0.5	1.238	151507	0.4	0.4	0.2053
Lung9-1	FOV18	0.5	0.5	1.2512	151508	0.4	0.4	0.2397
Lung9-1	FOV19	0.5	0.5	1.3029	151509	0.4	0.4	0.2028
Lung9-1	FOV20	0.5	0.5	1.3179	151510	0.4	0.4	0.1992
Lung9-1	FOV1	0.7	0.5	1.4108	151669	0.4	0.4	0.1844
Lung9-1	FOV2	0.7	0.5	1.3667	151670	0.4	0.4	0.1949
Lung9-1	FOV3	0.7	0.5	1.3362	151671	0.4	0.4	0.1811
Lung9-1	FOV4	0.7	0.5	1.3346	151672	0.4	0.4	0.1904
Lung9-1	FOV5	0.7	0.5	1.3656	151673	0.4	0.4	0.1782
Lung9-1	FOV6	0.7	0.5	1.2554	151674	0.4	0.4	0.1547
Lung9-1	FOV7	0.7	0.5	1.3412	151675	0.4	0.4	0.2003
Lung9-1	FOV8	0.7	0.5	1.2225	151676	0.4	0.4	0.1961
Lung9-1	FOV9	0.7	0.5	1.2821	151507	0.4	0.6	0.1972
Lung9-1	FOV10	0.7	0.5	1.2298	151508	0.4	0.6	0.2167
Lung9-1	FOV11	0.7	0.5	1.205	151509	0.4	0.6	0.2016
Lung9-1	FOV12	0.7	0.5	1.226	151510	0.4	0.6	0.1978
Lung9-1	FOV13	0.7	0.5	1.2426	151669	0.4	0.6	0.1816
Lung9-1	FOV14	0.7	0.5	1.2858	151670	0.4	0.6	0.1927
Lung9-1	FOV15	0.7	0.5	1.3047	151671	0.4	0.6	0.1797
Lung9-1	FOV16	0.7	0.5	1.2766	151672	0.4	0.6	0.1905
Lung9-1	FOV17	0.7	0.5	1.2421	151673	0.4	0.6	0.1765
Lung9-1	FOV18	0.7	0.5	1.2557	151674	0.4	0.6	0.1552
Lung9-1	FOV19	0.7	0.5	1.3062	151675	0.4	0.6	0.1982
Lung9-1	FOV20	0.7	0.5	1.3226	151676	0.4	0.6	0.1937
Lung9-1	FOV1	0.9	0.5	1.397	151507	0.4	0.8	0.1951
Lung9-1	FOV2	0.9	0.5	1.3604	151508	0.4	0.8	0.2146
Lung9-1	FOV3	0.9	0.5	1.3305	151509	0.4	0.8	0.1984
Lung9-1	FOV4	0.9	0.5	1.3279	151510	0.4	0.8	0.1953
Lung9-1	FOV5	0.9	0.5	1.3346	151669	0.4	0.8	0.1798
Lung9-1	FOV6	0.9	0.5	1.2429	151670	0.4	0.8	0.1911
Lung9-1	FOV7	0.9	0.5	1.3332	151671	0.4	0.8	0.1772
Lung9-1	FOV8	0.9	0.5	1.2107	151672	0.4	0.8	0.187
Lung9-1	FOV9	0.9	0.5	1.2571	151673	0.4	0.8	0.175
Lung9-1	FOV10	0.9	0.5	1.2184	151674	0.4	0.8	0.1525
Lung9-1	FOV11	0.9	0.5	1.1925	151675	0.4	0.8	0.1963
Lung9-1	FOV12	0.9	0.5	1.2117	151676	0.4	0.8	0.1916
Lung9-1	FOV13	0.9	0.5	1.2312	151507	0.4	1	0.1939
Lung9-1	FOV14	0.9	0.5	1.2751	151508	0.4	1	0.2144
Lung9-1	FOV15	0.9	0.5	1.2881	151509	0.4	1	0.1981
Lung9-1	FOV16	0.9	0.5	1.2637	151510	0.4	1	0.1948
Lung9-1	FOV17	0.9	0.5	1.2295	151669	0.4	1	0.1793
Lung9-1	FOV18	0.9	0.5	1.2436	151670	0.4	1	0.191
Lung9-1	FOV19	0.9	0.5	1.288	151671	0.4	1	0.1761
Lung9-1	FOV20	0.9	0.5	1.3109	151672	0.4	1	0.1853
Lung9-1	FOV1	0.1	0.7	1.3965	151673	0.4	1	0.1753
Lung9-1	FOV2	0.1	0.7	1.3669	151674	0.4	1	0.1516
Lung9-1	FOV3	0.1	0.7	1.3307	151675	0.4	1	0.1954
Lung9-1	FOV4	0.1	0.7	1.3263	151676	0.4	1	0.1911
Lung9-1	FOV5	0.1	0.7	1.3365	151507	0.4	1.2	0.1934
Lung9-1	FOV6	0.1	0.7	1.247	151508	0.4	1.2	0.2137
Lung9-1	FOV7	0.1	0.7	1.3386	151509	0.4	1.2	0.1965
Lung9-1	FOV8	0.1	0.7	1.2155	151510	0.4	1.2	0.1938
Lung9-1	FOV9	0.1	0.7	1.2566	151669	0.4	1.2	0.1782
Lung9-1	FOV10	0.1	0.7	1.2222	151670	0.4	1.2	0.1895
Lung9-1	FOV11	0.1	0.7	1.1912	151671	0.4	1.2	0.1753
Lung9-1	FOV12	0.1	0.7	1.2152	151672	0.4	1.2	0.1921
Lung9-1	FOV13	0.1	0.7	1.2371	151673	0.4	1.2	0.1734
Lung9-1	FOV14	0.1	0.7	1.2839	151674	0.4	1.2	0.1506
Lung9-1	FOV15	0.1	0.7	1.2927	151675	0.4	1.2	0.1948
Lung9-1	FOV16	0.1	0.7	1.2647	151676	0.4	1.2	0.1896
Lung9-1	FOV17	0.1	0.7	1.2393	151507	0.4	1.4	0.1922
Lung9-1	FOV18	0.1	0.7	1.2531	151508	0.4	1.4	0.2123
Lung9-1	FOV19	0.1	0.7	1.2919	151509	0.4	1.4	0.1957
Lung9-1	FOV20	0.1	0.7	1.3213	151510	0.4	1.4	0.1928
Lung9-1	FOV1	0.3	0.7	1.3946	151669	0.4	1.4	0.1772
Lung9-1	FOV2	0.3	0.7	1.3645	151670	0.4	1.4	0.188
Lung9-1	FOV3	0.3	0.7	1.3275	151671	0.4	1.4	0.1734
Lung9-1	FOV4	0.3	0.7	1.3216	151672	0.4	1.4	0.1857
Lung9-1	FOV5	0.3	0.7	1.3348	151673	0.4	1.4	0.1731
Lung9-1	FOV6	0.3	0.7	1.2408	151674	0.4	1.4	0.1498
Lung9-1	FOV7	0.3	0.7	1.3357	151675	0.4	1.4	0.1927
Lung9-1	FOV8	0.3	0.7	1.2093	151676	0.4	1.4	0.1886
Lung9-1	FOV9	0.3	0.7	1.2581	151507	0.4	1.6	0.1916
Lung9-1	FOV10	0.3	0.7	1.2167	151508	0.4	1.6	0.2114
Lung9-1	FOV11	0.3	0.7	1.1832	151509	0.4	1.6	0.1951
Lung9-1	FOV12	0.3	0.7	1.2099	151510	0.4	1.6	0.1918
Lung9-1	FOV13	0.3	0.7	1.2352	151669	0.4	1.6	0.1768
Lung9-1	FOV14	0.3	0.7	1.28	151670	0.4	1.6	0.1883
Lung9-1	FOV15	0.3	0.7	1.2914	151671	0.4	1.6	0.1736
Lung9-1	FOV16	0.3	0.7	1.2604	151672	0.4	1.6	0.1834
Lung9-1	FOV17	0.3	0.7	1.2408	151673	0.4	1.6	0.1723
Lung9-1	FOV18	0.3	0.7	1.2489	151674	0.4	1.6	0.1493
Lung9-1	FOV19	0.3	0.7	1.2921	151675	0.4	1.6	0.1922
Lung9-1	FOV20	0.3	0.7	1.3225	151676	0.4	1.6	0.1879
Lung9-1	FOV1	0.5	0.7	1.3918	151507	0.4	1.8	0.191
Lung9-1	FOV2	0.5	0.7	1.3633	151508	0.4	1.8	0.2104
Lung9-1	FOV3	0.5	0.7	1.3264	151509	0.4	1.8	0.1947
Lung9-1	FOV4	0.5	0.7	1.3217	151510	0.4	1.8	0.1915
Lung9-1	FOV5	0.5	0.7	1.3364	151669	0.4	1.8	0.1782
Lung9-1	FOV6	0.5	0.7	1.2445	151670	0.4	1.8	0.1866
Lung9-1	FOV7	0.5	0.7	1.336	151671	0.4	1.8	0.1726
Lung9-1	FOV8	0.5	0.7	1.2122	151672	0.4	1.8	0.184
Lung9-1	FOV9	0.5	0.7	1.2536	151673	0.4	1.8	0.171
Lung9-1	FOV10	0.5	0.7	1.2208	151674	0.4	1.8	0.1489
Lung9-1	FOV11	0.5	0.7	1.1916	151675	0.4	1.8	0.1919
Lung9-1	FOV12	0.5	0.7	1.2151	151676	0.4	1.8	0.1875
Lung9-1	FOV13	0.5	0.7	1.2342	151507	0.4	2	0.19
Lung9-1	FOV14	0.5	0.7	1.2796	151508	0.4	2	0.2101
Lung9-1	FOV15	0.5	0.7	1.2902	151509	0.4	2	0.1944
Lung9-1	FOV16	0.5	0.7	1.265	151510	0.4	2	0.1911
Lung9-1	FOV17	0.5	0.7	1.2347	151669	0.4	2	0.1754
Lung9-1	FOV18	0.5	0.7	1.2477	151670	0.4	2	0.1852
Lung9-1	FOV19	0.5	0.7	1.2885	151671	0.4	2	0.1725
Lung9-1	FOV20	0.5	0.7	1.3152	151672	0.4	2	0.1826
Lung9-1	FOV1	0.7	0.7	1.4169	151673	0.4	2	0.1707
Lung9-1	FOV2	0.7	0.7	1.37	151674	0.4	2	0.1485
Lung9-1	FOV3	0.7	0.7	1.3425	151675	0.4	2	0.1909
Lung9-1	FOV4	0.7	0.7	1.342	151676	0.4	2	0.1866
Lung9-1	FOV5	0.7	0.7	1.3514	151507	0.6	0	0.2034
Lung9-1	FOV6	0.7	0.7	1.2533	151508	0.6	0	0.2243
Lung9-1	FOV7	0.7	0.7	1.3444	151509	0.6	0	0.2082
Lung9-1	FOV8	0.7	0.7	1.2213	151510	0.6	0	0.2025
Lung9-1	FOV9	0.7	0.7	1.2759	151669	0.6	0	0.1869
Lung9-1	FOV10	0.7	0.7	1.228	151670	0.6	0	0.2007
Lung9-1	FOV11	0.7	0.7	1.2031	151671	0.6	0	0.1855
Lung9-1	FOV12	0.7	0.7	1.2223	151672	0.6	0	0.1961
Lung9-1	FOV13	0.7	0.7	1.2411	151673	0.6	0	0.1805
Lung9-1	FOV14	0.7	0.7	1.2834	151674	0.6	0	0.1566
Lung9-1	FOV15	0.7	0.7	1.2997	151675	0.6	0	0.2037
Lung9-1	FOV16	0.7	0.7	1.2749	151676	0.6	0	0.2016
Lung9-1	FOV17	0.7	0.7	1.2382	151507	0.6	0.2	0.2018
Lung9-1	FOV18	0.7	0.7	1.2513	151508	0.6	0.2	0.2226
Lung9-1	FOV19	0.7	0.7	1.3033	151509	0.6	0.2	0.2053
Lung9-1	FOV20	0.7	0.7	1.3154	151510	0.6	0.2	0.2011
Lung9-1	FOV1	0.9	0.7	1.4028	151669	0.6	0.2	0.1874
Lung9-1	FOV2	0.9	0.7	1.3691	151670	0.6	0.2	0.1969
Lung9-1	FOV3	0.9	0.7	1.338	151671	0.6	0.2	0.1839
Lung9-1	FOV4	0.9	0.7	1.3326	151672	0.6	0.2	0.1982
Lung9-1	FOV5	0.9	0.7	1.3429	151673	0.6	0.2	0.1809
Lung9-1	FOV6	0.9	0.7	1.2496	151674	0.6	0.2	0.1557
Lung9-1	FOV7	0.9	0.7	1.3422	151675	0.6	0.2	0.2034
Lung9-1	FOV8	0.9	0.7	1.2173	151676	0.6	0.2	0.1975
Lung9-1	FOV9	0.9	0.7	1.269	151507	0.6	0.4	0.2001
Lung9-1	FOV10	0.9	0.7	1.2238	151508	0.6	0.4	0.2197
Lung9-1	FOV11	0.9	0.7	1.1945	151509	0.6	0.4	0.2036
Lung9-1	FOV12	0.9	0.7	1.2173	151510	0.6	0.4	0.1999
Lung9-1	FOV13	0.9	0.7	1.2391	151669	0.6	0.4	0.1852
Lung9-1	FOV14	0.9	0.7	1.2844	151670	0.6	0.4	0.1961
Lung9-1	FOV15	0.9	0.7	1.2966	151671	0.6	0.4	0.1816
Lung9-1	FOV16	0.9	0.7	1.2673	151672	0.6	0.4	0.1928
Lung9-1	FOV17	0.9	0.7	1.2409	151673	0.6	0.4	0.1787
Lung9-1	FOV18	0.9	0.7	1.2531	151674	0.6	0.4	0.1553
Lung9-1	FOV19	0.9	0.7	1.2964	151675	0.6	0.4	0.2002
Lung9-1	FOV20	0.9	0.7	1.3227	151676	0.6	0.4	0.1959
Lung9-1	FOV1	0.1	0.9	1.4759	151507	0.6	0.6	0.2
Lung9-1	FOV2	0.1	0.9	1.4362	151508	0.6	0.6	0.2171
Lung9-1	FOV3	0.1	0.9	1.4092	151509	0.6	0.6	0.203
Lung9-1	FOV4	0.1	0.9	1.4073	151510	0.6	0.6	0.1974
Lung9-1	FOV5	0.1	0.9	1.4207	151669	0.6	0.6	0.1823
Lung9-1	FOV6	0.1	0.9	1.3205	151670	0.6	0.6	0.1933
Lung9-1	FOV7	0.1	0.9	1.4115	151671	0.6	0.6	0.18
Lung9-1	FOV8	0.1	0.9	1.2911	151672	0.6	0.6	0.1953
Lung9-1	FOV9	0.1	0.9	1.3485	151673	0.6	0.6	0.177
Lung9-1	FOV10	0.1	0.9	1.2931	151674	0.6	0.6	0.1546
Lung9-1	FOV11	0.1	0.9	1.2605	151675	0.6	0.6	0.199
Lung9-1	FOV12	0.1	0.9	1.2904	151676	0.6	0.6	0.194
Lung9-1	FOV13	0.1	0.9	1.3149	151507	0.6	0.8	0.1974
Lung9-1	FOV14	0.1	0.9	1.3598	151508	0.6	0.8	0.2161
Lung9-1	FOV15	0.1	0.9	1.3665	151509	0.6	0.8	0.1989
Lung9-1	FOV16	0.1	0.9	1.3297	151510	0.6	0.8	0.1964
Lung9-1	FOV17	0.1	0.9	1.3183	151669	0.6	0.8	0.1811
Lung9-1	FOV18	0.1	0.9	1.3307	151670	0.6	0.8	0.1945
Lung9-1	FOV19	0.1	0.9	1.3699	151671	0.6	0.8	0.1778
Lung9-1	FOV20	0.1	0.9	1.4031	151672	0.6	0.8	0.1873
Lung9-1	FOV1	0.3	0.9	1.4025	151673	0.6	0.8	0.1811
Lung9-1	FOV2	0.3	0.9	1.3619	151674	0.6	0.8	0.1536
Lung9-1	FOV3	0.3	0.9	1.3324	151675	0.6	0.8	0.1986
Lung9-1	FOV4	0.3	0.9	1.3273	151676	0.6	0.8	0.1922
Lung9-1	FOV5	0.3	0.9	1.3372	151507	0.6	1	0.1959
Lung9-1	FOV6	0.3	0.9	1.2425	151508	0.6	1	0.215
Lung9-1	FOV7	0.3	0.9	1.3355	151509	0.6	1	0.1982
Lung9-1	FOV8	0.3	0.9	1.2114	151510	0.6	1	0.1949
Lung9-1	FOV9	0.3	0.9	1.2573	151669	0.6	1	0.1798
Lung9-1	FOV10	0.3	0.9	1.2189	151670	0.6	1	0.1904
Lung9-1	FOV11	0.3	0.9	1.1905	151671	0.6	1	0.1771
Lung9-1	FOV12	0.3	0.9	1.2124	151672	0.6	1	0.1868
Lung9-1	FOV13	0.3	0.9	1.2327	151673	0.6	1	0.1871
Lung9-1	FOV14	0.3	0.9	1.2759	151674	0.6	1	0.1516
Lung9-1	FOV15	0.3	0.9	1.2925	151675	0.6	1	0.1951
Lung9-1	FOV16	0.3	0.9	1.2645	151676	0.6	1	0.1912
Lung9-1	FOV17	0.3	0.9	1.2322	151507	0.6	1.2	0.195
Lung9-1	FOV18	0.3	0.9	1.2432	151508	0.6	1.2	0.2151
Lung9-1	FOV19	0.3	0.9	1.2939	151509	0.6	1.2	0.1972
Lung9-1	FOV20	0.3	0.9	1.3067	151510	0.6	1.2	0.1941
Lung9-1	FOV1	0.5	0.9	1.3939	151669	0.6	1.2	0.1789
Lung9-1	FOV2	0.5	0.9	1.3627	151670	0.6	1.2	0.1913
Lung9-1	FOV3	0.5	0.9	1.3314	151671	0.6	1.2	0.1755
Lung9-1	FOV4	0.5	0.9	1.3265	151672	0.6	1.2	0.186
Lung9-1	FOV5	0.5	0.9	1.3356	151673	0.6	1.2	0.1736
Lung9-1	FOV6	0.5	0.9	1.2455	151674	0.6	1.2	0.1512
Lung9-1	FOV7	0.5	0.9	1.3361	151675	0.6	1.2	0.1949
Lung9-1	FOV8	0.5	0.9	1.2134	151676	0.6	1.2	0.1912
Lung9-1	FOV9	0.5	0.9	1.2605	151507	0.6	1.4	0.1934
Lung9-1	FOV10	0.5	0.9	1.2197	151508	0.6	1.4	0.2135
Lung9-1	FOV11	0.5	0.9	1.1909	151509	0.6	1.4	0.1964
Lung9-1	FOV12	0.5	0.9	1.213	151510	0.6	1.4	0.193
Lung9-1	FOV13	0.5	0.9	1.2347	151669	0.6	1.4	0.1783
Lung9-1	FOV14	0.5	0.9	1.2799	151670	0.6	1.4	0.189
Lung9-1	FOV15	0.5	0.9	1.2893	151671	0.6	1.4	0.1789
Lung9-1	FOV16	0.5	0.9	1.261	151672	0.6	1.4	0.1849
Lung9-1	FOV17	0.5	0.9	1.2349	151673	0.6	1.4	0.1733
Lung9-1	FOV18	0.5	0.9	1.247	151674	0.6	1.4	0.1505
Lung9-1	FOV19	0.5	0.9	1.2874	151675	0.6	1.4	0.1931
Lung9-1	FOV20	0.5	0.9	1.3131	151676	0.6	1.4	0.1915
Lung9-1	FOV1	0.7	0.9	1.4211	151507	0.6	1.6	0.1927
Lung9-1	FOV2	0.7	0.9	1.3742	151508	0.6	1.6	0.2129
Lung9-1	FOV3	0.7	0.9	1.3482	151509	0.6	1.6	0.2029
Lung9-1	FOV4	0.7	0.9	1.347	151510	0.6	1.6	0.1931
Lung9-1	FOV5	0.7	0.9	1.353	151669	0.6	1.6	0.179
Lung9-1	FOV6	0.7	0.9	1.2524	151670	0.6	1.6	0.1873
Lung9-1	FOV7	0.7	0.9	1.3462	151671	0.6	1.6	0.1745
Lung9-1	FOV8	0.7	0.9	1.223	151672	0.6	1.6	0.1848
Lung9-1	FOV9	0.7	0.9	1.2753	151673	0.6	1.6	0.1726
Lung9-1	FOV10	0.7	0.9	1.2276	151674	0.6	1.6	0.1503
Lung9-1	FOV11	0.7	0.9	1.1966	151675	0.6	1.6	0.1927
Lung9-1	FOV12	0.7	0.9	1.2211	151676	0.6	1.6	0.1891
Lung9-1	FOV13	0.7	0.9	1.2451	151507	0.6	1.8	0.1926
Lung9-1	FOV14	0.7	0.9	1.2881	151508	0.6	1.8	0.211
Lung9-1	FOV15	0.7	0.9	1.3039	151509	0.6	1.8	0.1943
Lung9-1	FOV16	0.7	0.9	1.2722	151510	0.6	1.8	0.1913
Lung9-1	FOV17	0.7	0.9	1.2482	151669	0.6	1.8	0.1764
Lung9-1	FOV18	0.7	0.9	1.2576	151670	0.6	1.8	0.1871
Lung9-1	FOV19	0.7	0.9	1.309	151671	0.6	1.8	0.1738
Lung9-1	FOV20	0.7	0.9	1.3278	151672	0.6	1.8	0.1836
Lung9-1	FOV1	0.9	0.9	1.4208	151673	0.6	1.8	0.1714
Lung9-1	FOV2	0.9	0.9	1.3724	151674	0.6	1.8	0.1493
Lung9-1	FOV3	0.9	0.9	1.3471	151675	0.6	1.8	0.1921
Lung9-1	FOV4	0.9	0.9	1.3483	151676	0.6	1.8	0.1871
Lung9-1	FOV5	0.9	0.9	1.3476	151507	0.6	2	0.1921
Lung9-1	FOV6	0.9	0.9	1.2516	151508	0.6	2	0.2131
Lung9-1	FOV7	0.9	0.9	1.3482	151509	0.6	2	0.1937
Lung9-1	FOV8	0.9	0.9	1.2218	151510	0.6	2	0.1907
Lung9-1	FOV9	0.9	0.9	1.2794	151669	0.6	2	0.1754
Lung9-1	FOV10	0.9	0.9	1.2283	151670	0.6	2	0.1859
Lung9-1	FOV11	0.9	0.9	1.204	151671	0.6	2	0.173
Lung9-1	FOV12	0.9	0.9	1.2211	151672	0.6	2	0.1865
Lung9-1	FOV13	0.9	0.9	1.2399	151673	0.6	2	0.1716
Lung9-1	FOV14	0.9	0.9	1.2818	151674	0.6	2	0.1487
Lung9-1	FOV15	0.9	0.9	1.3002	151675	0.6	2	0.1922
Lung9-1	FOV16	0.9	0.9	1.2714	151676	0.6	2	0.1864
Lung9-1	FOV17	0.9	0.9	1.2376	151507	0.8	0	0.2027
Lung9-1	FOV18	0.9	0.9	1.2512	151508	0.8	0	0.2236
Lung9-1	FOV19	0.9	0.9	1.304	151509	0.8	0	0.2049
Lung9-1	FOV20	0.9	0.9	1.3141	151510	0.8	0	0.2019
					151669	0.8	0	0.1871
					151670	0.8	0	0.1995
Supplementary Fig. 7b					151671	0.8	0	0.1847
Nanostring CosMx Lung cancer	Dim1	Dim2	Loss		151672	0.8	0	0.1937
Lung9-1	128	20	1.31448		151673	0.8	0	0.1813
Lung9-1	128	30	1.29051		151674	0.8	0	0.1565
Lung9-1	128	40	1.27324		151675	0.8	0	0.2035
Lung9-1	128	50	1.26955		151676	0.8	0	0.1989
Lung9-1	256	20	1.30328		151507	0.8	0.2	0.2028
Lung9-1	256	30	1.28053		151508	0.8	0.2	0.2277
Lung9-1	256	40	1.27666		151509	0.8	0.2	0.2044
Lung9-1	256	50	1.24361		151510	0.8	0.2	0.205
Lung9-1	512	20	1.33959		151669	0.8	0.2	0.1861
Lung9-1	512	30	1.24039		151670	0.8	0.2	0.1976
Lung9-1	512	40	1.26592		151671	0.8	0.2	0.1813
Lung9-1	512	50	1.24128		151672	0.8	0.2	0.1944
Lung9-1	1024	20	1.3242		151673	0.8	0.2	0.18
Lung9-1	1024	30	1.30865		151674	0.8	0.2	0.157
Lung9-1	1024	40	1.29361		151675	0.8	0.2	0.2035
Lung9-1	1024	50	1.29583		151676	0.8	0.2	0.2015
					151507	0.8	0.4	0.2024
					151508	0.8	0.4	0.2236
10x Visium DLPFC slices	Dim1	Dim2	Loss		151509	0.8	0.4	0.2073
151676	128	20	0.1978		151510	0.8	0.4	0.2003
151676	128	30	0.1977		151669	0.8	0.4	0.1849
151676	128	40	0.1977		151670	0.8	0.4	0.1989
151676	128	50	0.1979		151671	0.8	0.4	0.1792
151676	256	20	0.197		151672	0.8	0.4	0.191
151676	256	30	0.1969		151673	0.8	0.4	0.1794
151676	256	40	0.1966		151674	0.8	0.4	0.1555
151676	256	50	0.1969		151675	0.8	0.4	0.201
151676	512	20	0.196		151676	0.8	0.4	0.2092
151676	512	30	0.1903		151507	0.8	0.6	0.1986
151676	512	40	0.1966		151508	0.8	0.6	0.2184
151676	512	50	0.1961		151509	0.8	0.6	0.201
151676	1024	20	0.196		151510	0.8	0.6	0.1984
151676	1024	30	0.1972		151669	0.8	0.6	0.1826
151676	1024	40	0.1962		151670	0.8	0.6	0.1972
151676	1024	50	0.1952		151671	0.8	0.6	0.1843
					151672	0.8	0.6	0.1903
					151673	0.8	0.6	0.1779
					151674	0.8	0.6	0.1541
					151675	0.8	0.6	0.2014
					151676	0.8	0.6	0.1953
					151507	0.8	0.8	0.1968
					151508	0.8	0.8	0.2161
					151509	0.8	0.8	0.1995
					151510	0.8	0.8	0.1964
					151669	0.8	0.8	0.1815
					151670	0.8	0.8	0.1927
					151671	0.8	0.8	0.178
					151672	0.8	0.8	0.188
					151673	0.8	0.8	0.1765
					151674	0.8	0.8	0.1539
					151675	0.8	0.8	0.1975
					151676	0.8	0.8	0.1938
					151507	0.8	1	0.1955
					151508	0.8	1	0.2148
					151509	0.8	1	0.1986
					151510	0.8	1	0.1954
					151669	0.8	1	0.1804
					151670	0.8	1	0.191
					151671	0.8	1	0.1756
					151672	0.8	1	0.1899
					151673	0.8	1	0.1753
					151674	0.8	1	0.1538
					151675	0.8	1	0.1959
					151676	0.8	1	0.1918
					151507	0.8	1.2	0.195
					151508	0.8	1.2	0.2171
					151509	0.8	1.2	0.1979
					151510	0.8	1.2	0.1943
					151669	0.8	1.2	0.1792
					151670	0.8	1.2	0.1903
					151671	0.8	1.2	0.1786
					151672	0.8	1.2	0.1875
					151673	0.8	1.2	0.1743
					151674	0.8	1.2	0.1513
					151675	0.8	1.2	0.1947
					151676	0.8	1.2	0.1911
					151507	0.8	1.4	0.1949
					151508	0.8	1.4	0.2133
					151509	0.8	1.4	0.1971
					151510	0.8	1.4	0.1961
					151669	0.8	1.4	0.1796
					151670	0.8	1.4	0.1895
					151671	0.8	1.4	0.1766
					151672	0.8	1.4	0.187
					151673	0.8	1.4	0.1734
					151674	0.8	1.4	0.1505
					151675	0.8	1.4	0.1958
					151676	0.8	1.4	0.1907
					151507	0.8	1.6	0.1928
					151508	0.8	1.6	0.2127
					151509	0.8	1.6	0.1962
					151510	0.8	1.6	0.1926
					151669	0.8	1.6	0.1777
					151670	0.8	1.6	0.1881
					151671	0.8	1.6	0.1758
					151672	0.8	1.6	0.185
					151673	0.8	1.6	0.1731
					151674	0.8	1.6	0.1506
					151675	0.8	1.6	0.1926
					151676	0.8	1.6	0.1899
					151507	0.8	1.8	0.1936
					151508	0.8	1.8	0.2113
					151509	0.8	1.8	0.1949
					151510	0.8	1.8	0.1916
					151669	0.8	1.8	0.1773
					151670	0.8	1.8	0.1872
					151671	0.8	1.8	0.1816
					151672	0.8	1.8	0.1844
					151673	0.8	1.8	0.1788
					151674	0.8	1.8	0.1492
					151675	0.8	1.8	0.1922
					151676	0.8	1.8	0.1872
					151507	0.8	2	0.1987
					151508	0.8	2	0.2108
					151509	0.8	2	0.196
					151510	0.8	2	0.1913
					151669	0.8	2	0.1756
					151670	0.8	2	0.1866
					151671	0.8	2	0.1747
					151672	0.8	2	0.1837
					151673	0.8	2	0.173
					151674	0.8	2	0.1493
					151675	0.8	2	0.191
					151676	0.8	2	0.1866
					151507	1	0	0.2048
					151508	1	0	0.2252
					151509	1	0	0.2087
					151510	1	0	0.2034
					151669	1	0	0.1877
					151670	1	0	0.1993
					151671	1	0	0.1818
					151672	1	0	0.1957
					151673	1	0	0.1821
					151674	1	0	0.1581
					151675	1	0	0.2035
					151676	1	0	0.1994
					151507	1	0.2	0.2025
					151508	1	0.2	0.2228
					151509	1	0.2	0.2043
					151510	1	0.2	0.2011
					151669	1	0.2	0.1868
					151670	1	0.2	0.1977
					151671	1	0.2	0.1813
					151672	1	0.2	0.1946
					151673	1	0.2	0.1808
					151674	1	0.2	0.1572
					151675	1	0.2	0.2042
					151676	1	0.2	0.1981
					151507	1	0.4	0.21
					151508	1	0.4	0.2204
					151509	1	0.4	0.2063
					151510	1	0.4	0.2007
					151669	1	0.4	0.1856
					151670	1	0.4	0.1967
					151671	1	0.4	0.1799
					151672	1	0.4	0.1915
					151673	1	0.4	0.1803
					151674	1	0.4	0.1567
					151675	1	0.4	0.203
					151676	1	0.4	0.1976
					151507	1	0.6	0.1985
					151508	1	0.6	0.2183
					151509	1	0.6	0.2015
					151510	1	0.6	0.1981
					151669	1	0.6	0.1828
					151670	1	0.6	0.2033
					151671	1	0.6	0.1827
					151672	1	0.6	0.1938
					151673	1	0.6	0.1779
					151674	1	0.6	0.1548
					151675	1	0.6	0.199
					151676	1	0.6	0.1968
					151507	1	0.8	0.1979
					151508	1	0.8	0.2187
					151509	1	0.8	0.1997
					151510	1	0.8	0.197
					151669	1	0.8	0.1817
					151670	1	0.8	0.1937
					151671	1	0.8	0.1771
					151672	1	0.8	0.1896
					151673	1	0.8	0.1764
					151674	1	0.8	0.1581
					151675	1	0.8	0.1977
					151676	1	0.8	0.1939
					151507	1	1.2	0.1973
					151508	1	1.2	0.217
					151509	1	1.2	0.1986
					151510	1	1.2	0.1948
					151669	1	1.2	0.18
					151670	1	1.2	0.1976
					151671	1	1.2	0.1757
					151672	1	1.2	0.1855
					151673	1	1.2	0.1748
					151674	1	1.2	0.1517
					151675	1	1.2	0.1957
					151676	1	1.2	0.192
					151507	1	1.4	0.1946
					151508	1	1.4	0.2168
					151509	1	1.4	0.1994
					151510	1	1.4	0.1936
					151669	1	1.4	0.179
					151670	1	1.4	0.19
					151671	1	1.4	0.1751
					151672	1	1.4	0.1857
					151673	1	1.4	0.1737
					151674	1	1.4	0.1519
					151675	1	1.4	0.1946
					151676	1	1.4	0.1912
					151507	1	1.6	0.1935
					151508	1	1.6	0.2135
					151509	1	1.6	0.1983
					151510	1	1.6	0.2069
					151669	1	1.6	0.1799
					151670	1	1.6	0.1885
					151671	1	1.6	0.1764
					151672	1	1.6	0.1839
					151673	1	1.6	0.1728
					151674	1	1.6	0.1512
					151675	1	1.6	0.2061
					151676	1	1.6	0.1919
					151507	1	1.8	0.1926
					151508	1	1.8	0.2117
					151509	1	1.8	0.1955
					151510	1	1.8	0.1917
					151669	1	1.8	0.176
					151670	1	1.8	0.1868
					151671	1	1.8	0.1751
					151672	1	1.8	0.1856
					151673	1	1.8	0.1732
					151674	1	1.8	0.1499
					151675	1	1.8	0.1919
					151676	1	1.8	0.193
					151507	1	1	0.1899
					151508	1	1	0.2087
					151509	1	1	0.193
					151510	1	1	0.1898
					151669	1	1	0.1747
					151670	1	1	0.1851
					151671	1	1	0.1715
					151672	1	1	0.1804
					151673	1	1	0.1702
					151674	1	1	0.1485
					151675	1	1	0.1902
					151676	1	1	0.1848
					151507	1	2	0.1924
					151508	1	2	0.2108
					151509	1	2	0.1944
					151510	1	2	0.1918
					151669	1	2	0.1764
					151670	1	2	0.1866
					151671	1	2	0.1747
					151672	1	2	0.1835
					151673	1	2	0.172
					151674	1	2	0.1503
					151675	1	2	0.191
					151676	1	2	0.1874
					151507	1.2	0	0.2047
					151508	1.2	0	0.2237
					151509	1.2	0	0.2114
					151510	1.2	0	0.2026
					151669	1.2	0	0.1918
					151670	1.2	0	0.2011
					151671	1.2	0	0.1826
					151672	1.2	0	0.2289
					151673	1.2	0	0.1814
					151674	1.2	0	0.158
					151675	1.2	0	0.2042
					151676	1.2	0	0.2
					151507	1.2	0.2	0.2074
					151508	1.2	0.2	0.2234
					151509	1.2	0.2	0.2054
					151510	1.2	0.2	0.2021
					151669	1.2	0.2	0.1915
					151670	1.2	0.2	0.2176
					151671	1.2	0.2	0.1821
					151672	1.2	0.2	0.193
					151673	1.2	0.2	0.1812
					151674	1.2	0.2	0.1813
					151675	1.2	0.2	0.2046
					151676	1.2	0.2	0.1987
					151507	1.2	0.4	0.2005
					151508	1.2	0.4	0.223
					151509	1.2	0.4	0.2053
					151510	1.2	0.4	0.2
					151669	1.2	0.4	0.1875
					151670	1.2	0.4	0.1978
					151671	1.2	0.4	0.1815
					151672	1.2	0.4	0.1938
					151673	1.2	0.4	0.1803
					151674	1.2	0.4	0.1563
					151675	1.2	0.4	0.2016
					151676	1.2	0.4	0.1977
					151507	1.2	0.6	0.199
					151508	1.2	0.6	0.2188
					151509	1.2	0.6	0.2024
					151510	1.2	0.6	0.2024
					151669	1.2	0.6	0.1841
					151670	1.2	0.6	0.195
					151671	1.2	0.6	0.1787
					151672	1.2	0.6	0.2152
					151673	1.2	0.6	0.1842
					151674	1.2	0.6	0.1571
					151675	1.2	0.6	0.2004
					151676	1.2	0.6	0.1994
					151507	1.2	0.8	0.2001
					151508	1.2	0.8	0.2184
					151509	1.2	0.8	0.2008
					151510	1.2	0.8	0.1976
					151669	1.2	0.8	0.1828
					151670	1.2	0.8	0.194
					151671	1.2	0.8	0.1777
					151672	1.2	0.8	0.1883
					151673	1.2	0.8	0.1772
					151674	1.2	0.8	0.1545
					151675	1.2	0.8	0.1982
					151676	1.2	0.8	0.1955
					151507	1.2	1	0.1964
					151508	1.2	1	0.2164
					151509	1.2	1	0.2002
					151510	1.2	1	0.1961
					151669	1.2	1	0.1816
					151670	1.2	1	0.1954
					151671	1.2	1	0.1795
					151672	1.2	1	0.189
					151673	1.2	1	0.176
					151674	1.2	1	0.1533
					151675	1.2	1	0.1976
					151676	1.2	1	0.1927
					151507	1.2	1.2	0.1992
					151508	1.2	1.2	0.216
					151509	1.2	1.2	0.1989
					151510	1.2	1.2	0.195
					151669	1.2	1.2	0.1799
					151670	1.2	1.2	0.1926
					151671	1.2	1.2	0.1756
					151672	1.2	1.2	0.1893
					151673	1.2	1.2	0.1758
					151674	1.2	1.2	0.1527
					151675	1.2	1.2	0.1962
					151676	1.2	1.2	0.198
					151507	1.2	1.4	0.1943
					151508	1.2	1.4	0.2144
					151509	1.2	1.4	0.2018
					151510	1.2	1.4	0.1939
					151669	1.2	1.4	0.1798
					151670	1.2	1.4	0.1909
					151671	1.2	1.4	0.1758
					151672	1.2	1.4	0.1877
					151673	1.2	1.4	0.174
					151674	1.2	1.4	0.152
					151675	1.2	1.4	0.1947
					151676	1.2	1.4	0.1924
					151507	1.2	1.6	0.1963
					151508	1.2	1.6	0.2133
					151509	1.2	1.6	0.1972
					151510	1.2	1.6	0.1954
					151669	1.2	1.6	0.1843
					151670	1.2	1.6	0.191
					151671	1.2	1.6	0.1746
					151672	1.2	1.6	0.1877
					151673	1.2	1.6	0.1744
					151674	1.2	1.6	0.151
					151675	1.2	1.6	0.1933
					151676	1.2	1.6	0.1894
					151507	1.2	1.8	0.1926
					151508	1.2	1.8	0.2153
					151509	1.2	1.8	0.1991
					151510	1.2	1.8	0.1926
					151669	1.2	1.8	0.178
					151670	1.2	1.8	0.1882
					151671	1.2	1.8	0.1735
					151672	1.2	1.8	0.1855
					151673	1.2	1.8	0.1828
					151674	1.2	1.8	0.1504
					151675	1.2	1.8	0.193
					151676	1.2	1.8	0.1889
					151507	1.2	2	0.1938
					151508	1.2	2	0.211
					151509	1.2	2	0.1956
					151510	1.2	2	0.1926
					151669	1.2	2	0.1764
					151670	1.2	2	0.1874
					151671	1.2	2	0.1737
					151672	1.2	2	0.1847
					151673	1.2	2	0.1732
					151674	1.2	2	0.1506
					151675	1.2	2	0.1923
					151676	1.2	2	0.1878
					151507	1.4	0	0.2039
					151508	1.4	0	0.2241
					151509	1.4	0	0.2077
					151510	1.4	0	0.2036
					151669	1.4	0	0.1971
					151670	1.4	0	0.2031
					151671	1.4	0	0.1826
					151672	1.4	0	0.1958
					151673	1.4	0	0.1829
					151674	1.4	0	0.1591
					151675	1.4	0	0.2098
					151676	1.4	0	0.1997
					151507	1.4	0.2	0.2038
					151508	1.4	0.2	0.2296
					151509	1.4	0.2	0.2058
					151510	1.4	0.2	0.2021
					151669	1.4	0.2	0.1868
					151670	1.4	0.2	0.1989
					151671	1.4	0.2	0.1849
					151672	1.4	0.2	0.1937
					151673	1.4	0.2	0.1811
					151674	1.4	0.2	0.1582
					151675	1.4	0.2	0.2048
					151676	1.4	0.2	0.1987
					151507	1.4	0.4	0.2025
					151508	1.4	0.4	0.2214
					151509	1.4	0.4	0.2045
					151510	1.4	0.4	0.201
					151669	1.4	0.4	0.1855
					151670	1.4	0.4	0.1994
					151671	1.4	0.4	0.1809
					151672	1.4	0.4	0.1955
					151673	1.4	0.4	0.1814
					151674	1.4	0.4	0.1577
					151675	1.4	0.4	0.2108
					151676	1.4	0.4	0.2013
					151507	1.4	0.6	0.2016
					151508	1.4	0.6	0.2199
					151509	1.4	0.6	0.2027
					151510	1.4	0.6	0.1995
					151669	1.4	0.6	0.1857
					151670	1.4	0.6	0.1956
					151671	1.4	0.6	0.18
					151672	1.4	0.6	0.1933
					151673	1.4	0.6	0.18
					151674	1.4	0.6	0.1552
					151675	1.4	0.6	0.2079
					151676	1.4	0.6	0.2116
					151507	1.4	0.8	0.1989
					151508	1.4	0.8	0.2185
					151509	1.4	0.8	0.2031
					151510	1.4	0.8	0.1982
					151669	1.4	0.8	0.1919
					151670	1.4	0.8	0.1944
					151671	1.4	0.8	0.1784
					151672	1.4	0.8	0.1946
					151673	1.4	0.8	0.178
					151674	1.4	0.8	0.1822
					151675	1.4	0.8	0.1986
					151676	1.4	0.8	0.1966
					151507	1.4	1	0.1978
					151508	1.4	1	0.2172
					151509	1.4	1	0.1995
					151510	1.4	1	0.1963
					151669	1.4	1	0.1812
					151670	1.4	1	0.1946
					151671	1.4	1	0.1782
					151672	1.4	1	0.1913
					151673	1.4	1	0.1767
					151674	1.4	1	0.1557
					151675	1.4	1	0.1983
					151676	1.4	1	0.1934
					151507	1.4	1.2	0.2032
					151508	1.4	1.2	0.217
					151509	1.4	1.2	0.2004
					151510	1.4	1.2	0.196
					151669	1.4	1.2	0.1818
					151670	1.4	1.2	0.1921
					151671	1.4	1.2	0.1767
					151672	1.4	1.2	0.1902
					151673	1.4	1.2	0.1753
					151674	1.4	1.2	0.1553
					151675	1.4	1.2	0.1972
					151676	1.4	1.2	0.1933
					151507	1.4	1.4	0.1948
					151508	1.4	1.4	0.2147
					151509	1.4	1.4	0.2005
					151510	1.4	1.4	0.195
					151669	1.4	1.4	0.1808
					151670	1.4	1.4	0.1911
					151671	1.4	1.4	0.1779
					151672	1.4	1.4	0.1874
					151673	1.4	1.4	0.1751
					151674	1.4	1.4	0.1515
					151675	1.4	1.4	0.1959
					151676	1.4	1.4	0.1923
					151507	1.4	1.6	0.1958
					151508	1.4	1.6	0.2135
					151509	1.4	1.6	0.1975
					151510	1.4	1.6	0.195
					151669	1.4	1.6	0.1805
					151670	1.4	1.6	0.1906
					151671	1.4	1.6	0.1753
					151672	1.4	1.6	0.1865
					151673	1.4	1.6	0.1734
					151674	1.4	1.6	0.1515
					151675	1.4	1.6	0.1965
					151676	1.4	1.6	0.1926
					151507	1.4	1.8	0.1932
					151508	1.4	1.8	0.212
					151509	1.4	1.8	0.1964
					151510	1.4	1.8	0.1939
					151669	1.4	1.8	0.1811
					151670	1.4	1.8	0.1901
					151671	1.4	1.8	0.1786
					151672	1.4	1.8	0.1876
					151673	1.4	1.8	0.173
					151674	1.4	1.8	0.1526
					151675	1.4	1.8	0.1958
					151676	1.4	1.8	0.192
					151507	1.4	2	0.1917
					151508	1.4	2	0.2126
					151509	1.4	2	0.1968
					151510	1.4	2	0.1927
					151669	1.4	2	0.1784
					151670	1.4	2	0.1893
					151671	1.4	2	0.1734
					151672	1.4	2	0.1845
					151673	1.4	2	0.1751
					151674	1.4	2	0.1516
					151675	1.4	2	0.1937
					151676	1.4	2	0.19
					151507	1.6	0	0.2041
					151508	1.6	0	0.2272
					151509	1.6	0	0.2103
					151510	1.6	0	0.2044
					151669	1.6	0	0.1887
					151670	1.6	0	0.202
					151671	1.6	0	0.1863
					151672	1.6	0	0.1975
					151673	1.6	0	0.1831
					151674	1.6	0	0.1627
					151675	1.6	0	0.2162
					151676	1.6	0	0.2017
					151507	1.6	0.2	0.206
					151508	1.6	0.2	0.2246
					151509	1.6	0.2	0.2061
					151510	1.6	0.2	0.2041
					151669	1.6	0.2	0.2009
					151670	1.6	0.2	0.1999
					151671	1.6	0.2	0.1837
					151672	1.6	0.2	0.2188
					151673	1.6	0.2	0.1813
					151674	1.6	0.2	0.1569
					151675	1.6	0.2	0.2046
					151676	1.6	0.2	0.2
					151507	1.6	0.4	0.2045
					151508	1.6	0.4	0.2233
					151509	1.6	0.4	0.2069
					151510	1.6	0.4	0.2013
					151669	1.6	0.4	0.1874
					151670	1.6	0.4	0.3389
					151671	1.6	0.4	0.1845
					151672	1.6	0.4	0.195
					151673	1.6	0.4	0.1798
					151674	1.6	0.4	0.1586
					151675	1.6	0.4	0.2025
					151676	1.6	0.4	0.1986
					151507	1.6	0.6	0.2026
					151508	1.6	0.6	0.2198
					151509	1.6	0.6	0.2028
					151510	1.6	0.6	0.1997
					151669	1.6	0.6	0.1895
					151670	1.6	0.6	0.1979
					151671	1.6	0.6	0.1841
					151672	1.6	0.6	0.1936
					151673	1.6	0.6	0.1795
					151674	1.6	0.6	0.1566
					151675	1.6	0.6	0.2009
					151676	1.6	0.6	0.1994
					151507	1.6	0.8	0.2003
					151508	1.6	0.8	0.2186
					151509	1.6	0.8	0.2059
					151510	1.6	0.8	0.1985
					151669	1.6	0.8	0.1841
					151670	1.6	0.8	0.1951
					151671	1.6	0.8	0.1849
					151672	1.6	0.8	0.1916
					151673	1.6	0.8	0.1781
					151674	1.6	0.8	0.1554
					151675	1.6	0.8	0.1996
					151676	1.6	0.8	0.1992
					151507	1.6	1	0.1985
					151508	1.6	1	0.218
					151509	1.6	1	0.201
					151510	1.6	1	0.1987
					151669	1.6	1	0.1846
					151670	1.6	1	0.1959
					151671	1.6	1	0.1782
					151672	1.6	1	0.189
					151673	1.6	1	0.177
					151674	1.6	1	0.1545
					151675	1.6	1	0.199
					151676	1.6	1	0.1934
					151507	1.6	1.2	0.1969
					151508	1.6	1.2	0.2165
					151509	1.6	1.2	0.1997
					151510	1.6	1.2	0.1983
					151669	1.6	1.2	0.183
					151670	1.6	1.2	0.1941
					151671	1.6	1.2	0.1802
					151672	1.6	1.2	0.1882
					151673	1.6	1.2	0.1759
					151674	1.6	1.2	0.1533
					151675	1.6	1.2	0.1979
					151676	1.6	1.2	0.1944
					151507	1.6	1.4	0.196
					151508	1.6	1.4	0.2158
					151509	1.6	1.4	0.2024
					151510	1.6	1.4	0.1961
					151669	1.6	1.4	0.1814
					151670	1.6	1.4	0.1921
					151671	1.6	1.4	0.177
					151672	1.6	1.4	0.2108
					151673	1.6	1.4	0.1753
					151674	1.6	1.4	0.1529
					151675	1.6	1.4	0.1963
					151676	1.6	1.4	0.194
					151507	1.6	1.6	0.1955
					151508	1.6	1.6	0.2142
					151509	1.6	1.6	0.1981
					151510	1.6	1.6	0.1949
					151669	1.6	1.6	0.1826
					151670	1.6	1.6	0.1913
					151671	1.6	1.6	0.178
					151672	1.6	1.6	0.19
					151673	1.6	1.6	0.1748
					151674	1.6	1.6	0.1518
					151675	1.6	1.6	0.1955
					151676	1.6	1.6	0.1907
					151507	1.6	1.8	0.193
					151508	1.6	1.8	0.213
					151509	1.6	1.8	0.2003
					151510	1.6	1.8	0.1966
					151669	1.6	1.8	0.1789
					151670	1.6	1.8	0.1937
					151671	1.6	1.8	0.1751
					151672	1.6	1.8	0.1876
					151673	1.6	1.8	0.1785
					151674	1.6	1.8	0.1544
					151675	1.6	1.8	0.1969
					151676	1.6	1.8	0.1909
					151507	1.6	2	0.1942
					151508	1.6	2	0.2139
					151509	1.6	2	0.1981
					151510	1.6	2	0.1943
					151669	1.6	2	0.1902
					151670	1.6	2	0.1883
					151671	1.6	2	0.1752
					151672	1.6	2	0.185
					151673	1.6	2	0.1751
					151674	1.6	2	0.152
					151675	1.6	2	0.1948
					151676	1.6	2	0.1904
					151507	1.8	0	0.2054
					151508	1.8	0	0.2242
					151509	1.8	0	0.2069
					151510	1.8	0	0.2038
					151669	1.8	0	0.1913
					151670	1.8	0	0.2037
					151671	1.8	0	0.1833
					151672	1.8	0	0.1972
					151673	1.8	0	0.1811
					151674	1.8	0	0.1581
					151675	1.8	0	0.2062
					151676	1.8	0	0.2016
					151507	1.8	0.2	0.2039
					151508	1.8	0.2	0.2244
					151509	1.8	0.2	0.2055
					151510	1.8	0.2	0.2032
					151669	1.8	0.2	0.188
					151670	1.8	0.2	0.1998
					151671	1.8	0.2	0.1835
					151672	1.8	0.2	0.1993
					151673	1.8	0.2	0.1819
					151674	1.8	0.2	0.158
					151675	1.8	0.2	0.2047
					151676	1.8	0.2	0.2014
					151507	1.8	0.4	0.2029
					151508	1.8	0.4	0.2247
					151509	1.8	0.4	0.2059
					151510	1.8	0.4	0.2014
					151669	1.8	0.4	0.1874
					151670	1.8	0.4	0.2024
					151671	1.8	0.4	0.1817
					151672	1.8	0.4	0.1946
					151673	1.8	0.4	0.1809
					151674	1.8	0.4	0.1571
					151675	1.8	0.4	0.2036
					151676	1.8	0.4	0.1989
					151507	1.8	0.6	0.2037
					151508	1.8	0.6	0.2218
					151509	1.8	0.6	0.2043
					151510	1.8	0.6	0.201
					151669	1.8	0.6	0.1953
					151670	1.8	0.6	0.1967
					151671	1.8	0.6	0.1835
					151672	1.8	0.6	0.1996
					151673	1.8	0.6	0.1792
					151674	1.8	0.6	0.1563
					151675	1.8	0.6	0.2016
					151676	1.8	0.6	0.2003
					151507	1.8	0.8	0.2005
					151508	1.8	0.8	0.219
					151509	1.8	0.8	0.2031
					151510	1.8	0.8	0.1993
					151669	1.8	0.8	0.2046
					151670	1.8	0.8	0.21
					151671	1.8	0.8	0.1835
					151672	1.8	0.8	0.1918
					151673	1.8	0.8	0.1791
					151674	1.8	0.8	0.1554
					151675	1.8	0.8	0.2006
					151676	1.8	0.8	0.2007
					151507	1.8	1	0.199
					151508	1.8	1	0.2254
					151509	1.8	1	0.2049
					151510	1.8	1	0.1985
					151669	1.8	1	0.184
					151670	1.8	1	0.1977
					151671	1.8	1	0.1808
					151672	1.8	1	0.1906
					151673	1.8	1	0.1773
					151674	1.8	1	0.1545
					151675	1.8	1	0.1995
					151676	1.8	1	0.1945
					151507	1.8	1.2	0.1976
					151508	1.8	1.2	0.2173
					151509	1.8	1.2	0.2023
					151510	1.8	1.2	0.1976
					151669	1.8	1.2	0.1843
					151670	1.8	1.2	0.1967
					151671	1.8	1.2	0.1784
					151672	1.8	1.2	0.1917
					151673	1.8	1.2	0.1778
					151674	1.8	1.2	0.1541
					151675	1.8	1.2	0.1987
					151676	1.8	1.2	0.1953
					151507	1.8	1.4	0.1969
					151508	1.8	1.4	0.2155
					151509	1.8	1.4	0.2003
					151510	1.8	1.4	0.1987
					151669	1.8	1.4	0.184
					151670	1.8	1.4	0.1928
					151671	1.8	1.4	0.1792
					151672	1.8	1.4	0.1929
					151673	1.8	1.4	0.1766
					151674	1.8	1.4	0.1569
					151675	1.8	1.4	0.1971
					151676	1.8	1.4	0.1994
					151507	1.8	1.6	0.1969
					151508	1.8	1.6	0.2156
					151509	1.8	1.6	0.2009
					151510	1.8	1.6	0.1988
					151669	1.8	1.6	0.1813
					151670	1.8	1.6	0.1925
					151671	1.8	1.6	0.1769
					151672	1.8	1.6	0.1874
					151673	1.8	1.6	0.1749
					151674	1.8	1.6	0.1525
					151675	1.8	1.6	0.1975
					151676	1.8	1.6	0.1931
					151507	1.8	1.8	0.196
					151508	1.8	1.8	0.2152
					151509	1.8	1.8	0.2074
					151510	1.8	1.8	0.1981
					151669	1.8	1.8	0.1818
					151670	1.8	1.8	0.1924
					151671	1.8	1.8	0.176
					151672	1.8	1.8	0.1872
					151673	1.8	1.8	0.1742
					151674	1.8	1.8	0.1529
					151675	1.8	1.8	0.1971
					151676	1.8	1.8	0.1914
					151507	1.8	2	0.1949
					151508	1.8	2	0.2152
					151509	1.8	2	0.198
					151510	1.8	2	0.1975
					151669	1.8	2	0.1815
					151670	1.8	2	0.19
					151671	1.8	2	0.1755
					151672	1.8	2	0.1862
					151673	1.8	2	0.1747
					151674	1.8	2	0.1517
					151675	1.8	2	0.1941
					151676	1.8	2	0.1908
					151507	2	0	0.2045
					151508	2	0	0.2261
					151509	2	0	0.2072
					151510	2	0	0.2039
					151669	2	0	0.1895
					151670	2	0	0.2026
					151671	2	0	0.1834
					151672	2	0	0.2021
					151673	2	0	0.1851
					151674	2	0	0.16
					151675	2	0	0.2059
					151676	2	0	0.2053
					151507	2	0.2	0.2044
					151508	2	0.2	0.224
					151509	2	0.2	0.2062
					151510	2	0.2	0.2031
					151669	2	0.2	0.19
					151670	2	0.2	0.2007
					151671	2	0.2	0.1828
					151672	2	0.2	0.2192
					151673	2	0.2	0.186
					151674	2	0.2	0.1578
					151675	2	0.2	0.205
					151676	2	0.2	0.2037
					151507	2	0.4	0.2031
					151508	2	0.4	0.2234
					151509	2	0.4	0.2096
					151510	2	0.4	0.2029
					151669	2	0.4	0.1897
					151670	2	0.4	0.201
					151671	2	0.4	0.1817
					151672	2	0.4	0.1975
					151673	2	0.4	0.1809
					151674	2	0.4	0.1575
					151675	2	0.4	0.2127
					151676	2	0.4	0.2004
					151507	2	0.6	0.2013
					151508	2	0.6	0.2218
					151509	2	0.6	0.2068
					151510	2	0.6	0.2023
					151669	2	0.6	0.1867
					151670	2	0.6	0.2017
					151671	2	0.6	0.1807
					151672	2	0.6	0.1985
					151673	2	0.6	0.1804
					151674	2	0.6	0.1577
					151675	2	0.6	0.2042
					151676	2	0.6	0.1987
					151507	2	0.8	0.2025
					151508	2	0.8	0.2236
					151509	2	0.8	0.2037
					151510	2	0.8	0.2026
					151669	2	0.8	0.1861
					151670	2	0.8	0.1963
					151671	2	0.8	0.1831
					151672	2	0.8	0.1944
					151673	2	0.8	0.1804
					151674	2	0.8	0.156
					151675	2	0.8	0.2214
					151676	2	0.8	0.2051
					151507	2	0.2	0.1995
					151508	2	0.2	0.2163
					151509	2	0.2	0.1994
					151510	2	0.2	0.1947
					151669	2	0.2	0.1809
					151670	2	0.2	0.1913
					151671	2	0.2	0.1784
					151672	2	0.2	0.1868
					151673	2	0.2	0.1741
					151674	2	0.2	0.1518
					151675	2	0.2	0.197
					151676	2	0.2	0.1907
					151507	2	1	0.2012
					151508	2	1	0.2188
					151509	2	1	0.2027
					151510	2	1	0.199
					151669	2	1	0.1863
					151670	2	1	0.1954
					151671	2	1	0.1818
					151672	2	1	0.1892
					151673	2	1	0.1816
					151674	2	1	0.155
					151675	2	1	0.2003
					151676	2	1	0.1964
					151507	2	1.2	0.1985
					151508	2	1.2	0.2172
					151509	2	1.2	0.2005
					151510	2	1.2	0.1975
					151669	2	1.2	0.188
					151670	2	1.2	0.1977
					151671	2	1.2	0.1783
					151672	2	1.2	0.1879
					151673	2	1.2	0.1855
					151674	2	1.2	0.1611
					151675	2	1.2	0.1996
					151676	2	1.2	0.1948
					151507	2	1.4	0.229
					151508	2	1.4	0.2167
					151509	2	1.4	0.2003
					151510	2	1.4	0.1964
					151669	2	1.4	0.1838
					151670	2	1.4	0.1958
					151671	2	1.4	0.1822
					151672	2	1.4	0.1922
					151673	2	1.4	0.1765
					151674	2	1.4	0.1618
					151675	2	1.4	0.1966
					151676	2	1.4	0.1944
					151507	2	1.6	0.1995
					151508	2	1.6	0.2163
					151509	2	1.6	0.2019
					151510	2	1.6	0.1972
					151669	2	1.6	0.1835
					151670	2	1.6	0.1979
					151671	2	1.6	0.1786
					151672	2	1.6	0.1868
					151673	2	1.6	0.1757
					151674	2	1.6	0.1535
					151675	2	1.6	0.1968
					151676	2	1.6	0.1945
					151507	2	1.8	0.2071
					151508	2	1.8	0.2164
					151509	2	1.8	0.1992
					151510	2	1.8	0.1963
					151669	2	1.8	0.1819
					151670	2	1.8	0.1912
					151671	2	1.8	0.176
					151672	2	1.8	0.1899
					151673	2	1.8	0.176
					151674	2	1.8	0.1544
					151675	2	1.8	0.1972
					151676	2	1.8	0.1951
					151507	2	2	0.1957
					151508	2	2	0.2158
					151509	2	2	0.1993
					151510	2	2	0.1958
					151669	2	2	0.1819
					151670	2	2	0.1923
					151671	2	2	0.1793
					151672	2	2	0.189
					151673	2	2	0.1752
					151674	2	2	0.1521
					151675	2	2	0.1961
					151676	2	2	0.1909

## Sheet: Supplementary Fig. 8
Supplementary Fig. 8a										Supplementary Fig. 8b
	Slice	Method	ARI		Slice	ARI	Method				NanoString CosMx lung cancer Lung9-1	H-ED	I-ED	I-AE	G-ED	SiGra
	lung5-1	BayesSpace	0.3		151507	0.47	BayesSpace				FOV1	0.111758	0.05	0.0129791	0.16	0.16
	lung5-2	BayesSpace	0.29		151508	0.44	BayesSpace				FOV2	0.228154	0.13	0.0233731	0.23	0.32
	lung5-3	BayesSpace	0.3		151509	0.39	BayesSpace				FOV3	0.136124	0.06	0.00976081	0.19	0.16
	lung6	BayesSpace	0.04		151510	0.43	BayesSpace				FOV4	0.122488	0.03	0.000244017	0.21	0.17
	lung9-1	BayesSpace	0.25		151669	0.47	BayesSpace				FOV5	0.301268	0.18	0.0693958	0.32	0.48
	lung9-2	BayesSpace	0.02		151670	0.43	BayesSpace				FOV6	0.351792	0.24	0.0587411	0.47	0.6
	lung12	BayesSpace	0.16		151671	0.75	BayesSpace				FOV7	0.217101	0.15	0.0200293	0.31	0.32
	lung13	BayesSpace	0.28		151672	0.44	BayesSpace				FOV8	0.361065	0.24	0.0605659	0.45	0.6
	lung5-1	scanpy	0.4		151673	0.55	BayesSpace				FOV9	0.335815	0.41	0.0413127	0.4	0.63
	lung5-2	scanpy	0.4		151674	0.3	BayesSpace				FOV10	0.369853	0.31	0.0868824	0.51	0.65
	lung5-3	scanpy	0.39		151675	0.53	BayesSpace				FOV11	0.22985	0.21	0.0834604	0.34	0.37
	lung6	scanpy	0.05		151676	0.37	BayesSpace				FOV12	0.367291	0.28	0.0727039	0.47	0.63
	lung9-1	scanpy	0.23		151507	0.319	MUSE				FOV13	0.375459	0.34	0.0416638	0.49	0.69
	lung9-2	scanpy	0.08		151508	0.295	MUSE				FOV14	0.424313	0.31	0.0486058	0.52	0.77
	lung12	scanpy	0.18		151509	0.324	MUSE				FOV15	0.333858	0.26	0.0365508	0.39	0.58
	lung13	scanpy	0.39		151510	0.352	MUSE				FOV16	0.348333	0.22	0.0444014	0.4	0.53
	lung5-1	Seurat	0.41		151669	0.428	MUSE				FOV17	0.315114	0.25	0.0569769	0.41	0.62
	lung5-2	Seurat	0.41		151670	0.287	MUSE				FOV18	0.355775	0.26	0.0290885	0.38	0.66
	lung5-3	Seurat	0.38		151671	0.4	MUSE				FOV19	0.269859	0.22	0.0585567	0.31	0.47
	lung6	Seurat	0.04		151672	0.292	MUSE				FOV20	0.351601	0.27	0.0354618	0.4	0.68
	lung9-1	Seurat	0.29		151673	0.358	MUSE
	lung9-2	Seurat	0.06		151674	0.285	MUSE
	lung12	Seurat	0.22		151675	0.229	MUSE
	lung13	Seurat	0.4		151676	0.227	MUSE				10x Visium DLPFC slices	G-ED	I-ED	I-AE	H-ED	SiGra
	lung5-1	SiGra	0.59		151507	0.34	scanpy				151507	0.43	0.22	0.11	0.42	0.56
	lung5-2	SiGra	0.5		151508	0.29	scanpy				151508	0.33	0.22	0.15	0.32	0.51
	lung5-3	SiGra	0.51		151509	0.34	scanpy				151509	0.32	0.3	0.15	0.41	0.47
	lung6	SiGra	0.7		151510	0.33	scanpy				151510	0.34	0.31	0.17	0.41	0.46
	lung9-1	SiGra	0.55		151669	0.21	scanpy				151669	0.41	0.11	0.03	0.38	0.49
	lung9-2	SiGra	0.42		151670	0.2	scanpy				151670	0.35	0.27	0	0.43	0.46
	lung12	SiGra	0.11		151671	0.32	scanpy				151671	0.52	0.14	-0.05	0.26	0.59
	lung13	SiGra	0.45		151672	0.33	scanpy				151672	0.54	0.23	-0.01	0.34	0.66
	lung5-1	spaGCN	0.29		151673	0.3	scanpy				151673	0.55	0.22	0.18	0.19	0.57
	lung5-2	spaGCN	0.32		151674	0.31	scanpy				151674	0.57	0.3	0.18	0.2	0.58
	lung5-3	spaGCN	0.31		151675	0.3	scanpy				151675	0.38	0.34	0.18	0.24	0.62
	lung6	spaGCN	0.04		151676	0.27	scanpy				151676	0.42	0.3	0.13	0.08	0.62
	lung9-1	spaGCN	0.16		151507	0.34	Seurat
	lung9-2	spaGCN	0.1		151508	0.35	Seurat
	lung12	spaGCN	0.21		151509	0.24	Seurat
	lung13	spaGCN	0.31		151510	0.28	Seurat
	lung5-1	STAGATE	0.21		151669	0.28	Seurat
	lung5-2	STAGATE	0.24		151670	0.2	Seurat
	lung5-3	STAGATE	0.22		151671	0.22	Seurat
	lung6	STAGATE	0.08		151672	0.19	Seurat
	lung9-1	STAGATE	0.25		151673	0.34	Seurat
	lung9-2	STAGATE	0.08		151674	0.31	Seurat
	lung12	STAGATE	0.14		151675	0.33	Seurat
	lung13	STAGATE	0.25		151676	0.26	Seurat
	lung5-1	stLearn	0.5		151507	0.56	SiGra
	lung5-2	stLearn	0.49		151508	0.51	SiGra
	lung5-3	stLearn	0.46		151509	0.47	SiGra
	lung6	stLearn	0.21		151510	0.46	SiGra
	lung9-1	stLearn	0.38		151669	0.49	SiGra
	lung9-2	stLearn	0.15		151670	0.46	SiGra
	lung12	stLearn	0.25		151671	0.59	SiGra
	lung13	stLearn	0.6		151672	0.66	SiGra
					151673	0.57	SiGra
					151674	0.58	SiGra
					151675	0.62	SiGra
					151676	0.62	SiGra
					151507	0.441546	spaGCN
					151508	0.322913	spaGCN
					151509	0.400552	spaGCN
					151510	0.481375	spaGCN
					151669	0.332497	spaGCN
					151670	0.199944	spaGCN
					151671	0.534754	spaGCN
					151672	0.390692	spaGCN
					151673	0.498604	spaGCN
					151674	0.380127	spaGCN
					151675	0.507782	spaGCN
					151676	0.388233	spaGCN
					151507	0.53	STAGATE
					151508	0.48	STAGATE
					151509	0.48	STAGATE
					151510	0.48	STAGATE
					151669	0.27	STAGATE
					151670	0.33	STAGATE
					151671	0.6	STAGATE
					151672	0.61	STAGATE
					151673	0.5	STAGATE
					151674	0.62	STAGATE
					151675	0.43	STAGATE
					151676	0.6	STAGATE
					151507	0.49	stLearn
					151508	0.31	stLearn
					151509	0.41	stLearn
					151510	0.44	stLearn
					151669	0.33	stLearn
					151670	0.23	stLearn
					151671	0.39	stLearn
					151672	0.35	stLearn
					151673	0.31	stLearn
					151674	0.39	stLearn
					151675	0.38	stLearn
					151676	0.4	stLearn

## Sheet: Supplementary Fig. 9
Supplementary Fig. 9d-f
	Method	Alpha	Replicate	ARI
	Gene	0.2	1	0.539648
	Image	0.2	1	0.404163
	STAGATE	0.2	1	0.57832
	MUSE	0.2	1	0.280696
	SiGra	0.2	1	0.7092
	Gene	0.2	2	0.541951
	Image	0.2	2	0.412582
	STAGATE	0.2	2	0.571088
	MUSE	0.2	2	0.215045
	SiGra	0.2	2	0.769434
	Gene	0.2	3	0.589379
	Image	0.2	3	0.415981
	STAGATE	0.2	3	0.56991
	MUSE	0.2	3	0.242104
	SiGra	0.2	3	0.723622
	Gene	0.2	4	0.527757
	Image	0.2	4	0.418769
	STAGATE	0.2	4	0.579899
	MUSE	0.2	4	0.250742
	SiGra	0.2	4	0.723697
	Gene	0.2	5	0.540011
	Image	0.2	5	0.416837
	STAGATE	0.2	5	0.572865
	MUSE	0.2	5	0.216833
	SiGra	0.2	5	0.739035
	Gene	0.2	6	0.561627
	Image	0.2	6	0.39591
	STAGATE	0.2	6	0.572113
	MUSE	0.2	6	0.17413
	SiGra	0.2	6	0.750418
	Gene	0.2	7	0.532212
	Image	0.2	7	0.416006
	STAGATE	0.2	7	0.578095
	MUSE	0.2	7	0.284521
	SiGra	0.2	7	0.71056
	Gene	0.2	8	0.523718
	Image	0.2	8	0.405958
	STAGATE	0.2	8	0.574209
	MUSE	0.2	8	0.231164
	SiGra	0.2	8	0.722461
	Gene	0.2	9	0.542769
	Image	0.2	9	0.405077
	STAGATE	0.2	9	0.577152
	MUSE	0.2	9	0.242759
	SiGra	0.2	9	0.722523
	Gene	0.2	10	0.553754
	Image	0.2	10	0.418009
	STAGATE	0.2	10	0.57245
	MUSE	0.2	10	0.184536
	SiGra	0.2	10	0.719901
	Gene	0.3	1	0.693334
	Image	0.3	1	0.597762
	STAGATE	0.3	1	0.605267
	MUSE	0.3	1	0.419271
	SiGra	0.3	1	0.761492
	Gene	0.3	2	0.703878
	Image	0.3	2	0.578017
	STAGATE	0.3	2	0.60415
	MUSE	0.3	2	0.307266
	SiGra	0.3	2	0.747576
	Gene	0.3	3	0.723642
	Image	0.3	3	0.591992
	STAGATE	0.3	3	0.594453
	MUSE	0.3	3	0.413231
	SiGra	0.3	3	0.781465
	Gene	0.3	4	0.708742
	Image	0.3	4	0.58288
	STAGATE	0.3	4	0.603288
	MUSE	0.3	4	0.377655
	SiGra	0.3	4	0.775157
	Gene	0.3	5	0.707156
	Image	0.3	5	0.601891
	STAGATE	0.3	5	0.609477
	MUSE	0.3	5	0.39869
	SiGra	0.3	5	0.772192
	Gene	0.3	6	0.716772
	Image	0.3	6	0.5863
	STAGATE	0.3	6	0.600767
	MUSE	0.3	6	0.338081
	SiGra	0.3	6	0.800579
	Gene	0.3	7	0.70353
	Image	0.3	7	0.593695
	STAGATE	0.3	7	0.596207
	MUSE	0.3	7	0.393389
	SiGra	0.3	7	0.774328
	Gene	0.3	8	0.706225
	Image	0.3	8	0.589659
	STAGATE	0.3	8	0.603383
	MUSE	0.3	8	0.452587
	SiGra	0.3	8	0.766505
	Gene	0.3	9	0.688764
	Image	0.3	9	0.591559
	STAGATE	0.3	9	0.607332
	MUSE	0.3	9	0.373733
	SiGra	0.3	9	0.764614
	Gene	0.3	10	0.721509
	Image	0.3	10	0.594683
	STAGATE	0.3	10	0.591783
	MUSE	0.3	10	0.387743
	SiGra	0.3	10	0.778115
	Gene	0.4	1	0.746926
	Image	0.4	1	0.671052
	STAGATE	0.4	1	0.626911
	MUSE	0.4	1	0.551663
	SiGra	0.4	1	0.771787
	Gene	0.4	2	0.761742
	Image	0.4	2	0.659653
	STAGATE	0.4	2	0.629565
	MUSE	0.4	2	0.431125
	SiGra	0.4	2	0.739856
	Gene	0.4	3	0.75281
	Image	0.4	3	0.648791
	STAGATE	0.4	3	0.61774
	MUSE	0.4	3	0.542842
	SiGra	0.4	3	0.756513
	Gene	0.4	4	0.744504
	Image	0.4	4	0.662007
	STAGATE	0.4	4	0.626564
	MUSE	0.4	4	0.442888
	SiGra	0.4	4	0.774332
	Gene	0.4	5	0.745165
	Image	0.4	5	0.67507
	STAGATE	0.4	5	0.626065
	MUSE	0.4	5	0.551838
	SiGra	0.4	5	0.801014
	Gene	0.4	6	0.737357
	Image	0.4	6	0.659074
	STAGATE	0.4	6	0.615649
	MUSE	0.4	6	0.487934
	SiGra	0.4	6	0.803318
	Gene	0.4	7	0.751619
	Image	0.4	7	0.663862
	STAGATE	0.4	7	0.626009
	MUSE	0.4	7	0.529381
	SiGra	0.4	7	0.800547
	Gene	0.4	8	0.761271
	Image	0.4	8	0.665031
	STAGATE	0.4	8	0.626518
	MUSE	0.4	8	0.569205
	SiGra	0.4	8	0.756338
	Gene	0.4	9	0.735895
	Image	0.4	9	0.656622
	STAGATE	0.4	9	0.62622
	MUSE	0.4	9	0.43575
	SiGra	0.4	9	0.798153
	Gene	0.4	10	0.766373
	Image	0.4	10	0.657373
	STAGATE	0.4	10	0.621825
	MUSE	0.4	10	0.461273
	SiGra	0.4	10	0.768785
